# Supplementary material for: High-Throughput 3D Screening Reveals Differences in Drug Sensitivities between Culture Models of JIMT1 Breast Cancer Cells
Source: PLoS One. 2013 Oct 23;8(10):e77232. doi: 10.1371/journal.pone.0077232 (PMC3806867; doi:10.1371/journal.pone.0077232)
Supplement: File S1 — Drug screen plate annotations and screening results. Sheet 1+3: Annotations of 22 drugs and MicroSource 80 compound libraries used in the screens. Sheet 2+4: Loess-log normalized drug screening results. (XLSX) [file pone.0077232.s001.xlsx]

## Sheet: 22drug_annotation
Well	Name	Final concentration [mM]
A01	DMSO	0
A02	DMSO	0
A03	DMSO	0
A04	DMSO	0
A05	DMSO	0
A06	DMSO	0
A07	DMSO	0
A08	DMSO	0
A09	DMSO	0
A10	DMSO	0
A11	DMSO	0
A12	DMSO	0
A13	DMSO	0
A14	DMSO	0
A15	DMSO	0
A16	DMSO	0
A17	DMSO	0
A18	DMSO	0
A19	DMSO	0
A20	DMSO	0
A21	DMSO	0
A22	DMSO	0
A23	DMSO	0
A24	DMSO	0
B01	DMSO	0
B02	Akt1/2 kinase inhibitor	20
B03	Radicicol	20
B04	AG 538	20
B05	PD 184352	8
B06	BIBW2992	20
B07	API-2	20
B08	AAL-993	20
B09	PI 103 hydrochloride	20
B10	UO126	20
B11	doxorubicin hydrochloride	20
B12	CI-1033	20
B13	Everolimus	20
B14	Wortmannin	20
B15	PD153035 hydrochloride	20
B16	Lapatinib (GW572016)	20
B17	Bortezomib	5.2
B18	Symansis CP-724714	20
B19	Gefitinib	20
B20	Temsirolimus	20
B21	4-hydroxytamoxifen	20
B22	Bevacizumab	0.34
B23	Herceptin	5
B24	DMSO	0
C01	DMSO	0
C02	Akt1/2 kinase inhibitor	2
C03	Radicicol	2
C04	AG 538	2
C05	PD 184352	0.8
C06	BIBW2992	2
C07	API-2	2
C08	AAL-993	2
C09	PI 103 hydrochloride	2
C10	UO126	2
C11	doxorubicin hydrochloride	2
C12	CI-1033	2
C13	Everolimus	2
C14	Wortmannin	2
C15	PD153035 hydrochloride	2
C16	Lapatinib (GW572016)	2
C17	Bortezomib	0.52
C18	Symansis CP-724714	2
C19	Gefitinib	2
C20	Temsirolimus	2
C21	4-hydroxytamoxifen	2
C22	Bevacizumab	0.034
C23	Herceptin	0.5
C24	DMSO	0
D01	DMSO	0
D02	Akt1/2 kinase inhibitor	0.2
D03	Radicicol	0.2
D04	AG 538	0.2
D05	PD 184352	0.08
D06	BIBW2992	0.2
D07	API-2	0.2
D08	AAL-993	0.2
D09	PI 103 hydrochloride	0.2
D10	UO126	0.2
D11	doxorubicin hydrochloride	0.2
D12	CI-1033	0.2
D13	Everolimus	0.2
D14	Wortmannin	0.2
D15	PD153035 hydrochloride	0.2
D16	Lapatinib (GW572016)	0.2
D17	Bortezomib	0.052
D18	Symansis CP-724714	0.2
D19	Gefitinib	0.2
D20	Temsirolimus	0.2
D21	4-hydroxytamoxifen	0.2
D22	Bevacizumab	0.0034
D23	Herceptin	0.05
D24	DMSO	0
E01	DMSO	0
E02	Akt1/2 kinase inhibitor	0.02
E03	Radicicol	0.02
E04	AG 538	0.02
E05	PD 184352	0.008
E06	BIBW2992	0.02
E07	API-2	0.02
E08	AAL-993	0.02
E09	PI 103 hydrochloride	0.02
E10	UO126	0.02
E11	doxorubicin hydrochloride	0.02
E12	CI-1033	0.02
E13	Everolimus	0.02
E14	Wortmannin	0.02
E15	PD153035 hydrochloride	0.02
E16	Lapatinib (GW572016)	0.02
E17	Bortezomib	0.0052
E18	Symansis CP-724714	0.02
E19	Gefitinib	0.02
E20	Temsirolimus	0.02
E21	4-hydroxytamoxifen	0.02
E22	Bevacizumab	0.00034
E23	Herceptin	0.005
E24	DMSO	0
F01	DMSO	0
F02	Akt1/2 kinase inhibitor	0.002
F03	Radicicol	0.002
F04	AG 538	0.002
F05	PD 184352	0.0008
F06	BIBW2992	0.002
F07	API-2	0.002
F08	AAL-993	0.002
F09	PI 103 hydrochloride	0.002
F10	UO126	0.002
F11	doxorubicin hydrochloride	0.002
F12	CI-1033	0.002
F13	Everolimus	0.002
F14	Wortmannin	0.002
F15	PD153035 hydrochloride	0.002
F16	Lapatinib (GW572016)	0.002
F17	Bortezomib	0.00052
F18	Symansis CP-724714	0.002
F19	Gefitinib	0.002
F20	Temsirolimus	0.002
F21	4-hydroxytamoxifen	0.002
F22	Bevacizumab	3.4e-05
F23	Herceptin	0.0005
F24	DMSO	0
G01	DMSO	0
G02	Akt1/2 kinase inhibitor	0.0002
G03	Radicicol	0.0002
G04	AG 538	0.0002
G05	PD 184352	8e-05
G06	BIBW2992	0.0002
G07	API-2	0.0002
G08	AAL-993	0.0002
G09	PI 103 hydrochloride	0.0002
G10	UO126	0.0002
G11	doxorubicin hydrochloride	0.0002
G12	CI-1033	0.0002
G13	Everolimus	0.0002
G14	Wortmannin	0.0002
G15	PD153035 hydrochloride	0.0002
G16	Lapatinib (GW572016)	0.0002
G17	Bortezomib	5.2e-05
G18	Symansis CP-724714	0.0002
G19	Gefitinib	0.0002
G20	Temsirolimus	0.0002
G21	4-hydroxytamoxifen	0.0002
G22	Bevacizumab	3.4e-06
G23	Herceptin	5e-05
G24	DMSO	0
H01	DMSO	0
H02	Akt1/2 kinase inhibitor	2e-05
H03	Radicicol	2e-05
H04	AG 538	2e-05
H05	PD 184352	8e-06
H06	BIBW2992	2e-05
H07	API-2	2e-05
H08	AAL-993	2e-05
H09	PI 103 hydrochloride	2e-05
H10	UO126	2e-05
H11	doxorubicin hydrochloride	2e-05
H12	CI-1033	2e-05
H13	Everolimus	2e-05
H14	Wortmannin	2e-05
H15	PD153035 hydrochloride	2e-05
H16	Lapatinib (GW572016)	2e-05
H17	Bortezomib	5.2e-06
H18	Symansis CP-724714	2e-05
H19	Gefitinib	2e-05
H20	Temsirolimus	2e-05
H21	4-hydroxytamoxifen	2e-05
H22	Bevacizumab	3.4e-07
H23	Herceptin	5e-06
H24	DMSO	0
I01	DMSO	0
I02	CI-1033	2e-05
I03	Everolimus	2e-05
I04	Wortmannin	2e-05
I05	PD153035 hydrochloride	2e-05
I06	Lapatinib (GW572016)	2e-05
I07	Bortezomib	5.2e-06
I08	Symansis CP-724714	2e-05
I09	Gefitinib	2e-05
I10	Temsirolimus	2e-05
I11	4-hydroxytamoxifen	2e-05
I12	Akt1/2 kinase inhibitor	2e-05
I13	Radicicol	2e-05
I14	AG 538	2e-05
I15	PD 184352	8e-06
I16	BIBW2992	2e-05
I17	API-2	2e-05
I18	AAL-993	2e-05
I19	PI 103 hydrochloride	2e-05
I20	UO126	2e-05
I21	doxorubicin hydrochloride	2e-05
I22	Herceptin	5e-06
I23	Bevacizumab	3.4e-07
I24	DMSO	0
J01	DMSO	0
J02	CI-1033	0.0002
J03	Everolimus	0.0002
J04	Wortmannin	0.0002
J05	PD153035 hydrochloride	0.0002
J06	Lapatinib (GW572016)	0.0002
J07	Bortezomib	5.2e-05
J08	Symansis CP-724714	0.0002
J09	Gefitinib	0.0002
J10	Temsirolimus	0.0002
J11	4-hydroxytamoxifen	0.0002
J12	Akt1/2 kinase inhibitor	0.0002
J13	Radicicol	0.0002
J14	AG 538	0.0002
J15	PD 184352	8e-05
J16	BIBW2992	0.0002
J17	API-2	0.0002
J18	AAL-993	0.0002
J19	PI 103 hydrochloride	0.0002
J20	UO126	0.0002
J21	doxorubicin hydrochloride	0.0002
J22	Herceptin	5e-05
J23	Bevacizumab	3.4e-06
J24	DMSO	0
K01	DMSO	0
K02	CI-1033	0.002
K03	Everolimus	0.002
K04	Wortmannin	0.002
K05	PD153035 hydrochloride	0.002
K06	Lapatinib (GW572016)	0.002
K07	Bortezomib	0.00052
K08	Symansis CP-724714	0.002
K09	Gefitinib	0.002
K10	Temsirolimus	0.002
K11	4-hydroxytamoxifen	0.002
K12	Akt1/2 kinase inhibitor	0.002
K13	Radicicol	0.002
K14	AG 538	0.002
K15	PD 184352	0.0008
K16	BIBW2992	0.002
K17	API-2	0.002
K18	AAL-993	0.002
K19	PI 103 hydrochloride	0.002
K20	UO126	0.002
K21	doxorubicin hydrochloride	0.002
K22	Herceptin	0.0005
K23	Bevacizumab	3.4e-05
K24	DMSO	0
L01	DMSO	0
L02	CI-1033	0.02
L03	Everolimus	0.02
L04	Wortmannin	0.02
L05	PD153035 hydrochloride	0.02
L06	Lapatinib (GW572016)	0.02
L07	Bortezomib	0.0052
L08	Symansis CP-724714	0.02
L09	Gefitinib	0.02
L10	Temsirolimus	0.02
L11	4-hydroxytamoxifen	0.02
L12	Akt1/2 kinase inhibitor	0.02
L13	Radicicol	0.02
L14	AG 538	0.02
L15	PD 184352	0.008
L16	BIBW2992	0.02
L17	API-2	0.02
L18	AAL-993	0.02
L19	PI 103 hydrochloride	0.02
L20	UO126	0.02
L21	doxorubicin hydrochloride	0.02
L22	Herceptin	0.005
L23	Bevacizumab	0.00034
L24	DMSO	0
M01	DMSO	0
M02	CI-1033	0.2
M03	Everolimus	0.2
M04	Wortmannin	0.2
M05	PD153035 hydrochloride	0.2
M06	Lapatinib (GW572016)	0.2
M07	Bortezomib	0.052
M08	Symansis CP-724714	0.2
M09	Gefitinib	0.2
M10	Temsirolimus	0.2
M11	4-hydroxytamoxifen	0.2
M12	Akt1/2 kinase inhibitor	0.2
M13	Radicicol	0.2
M14	AG 538	0.2
M15	PD 184352	0.08
M16	BIBW2992	0.2
M17	API-2	0.2
M18	AAL-993	0.2
M19	PI 103 hydrochloride	0.2
M20	UO126	0.2
M21	doxorubicin hydrochloride	0.2
M22	Herceptin	0.05
M23	Bevacizumab	0.0034
M24	DMSO	0
N01	DMSO	0
N02	CI-1033	2
N03	Everolimus	2
N04	Wortmannin	2
N05	PD153035 hydrochloride	2
N06	Lapatinib (GW572016)	2
N07	Bortezomib	0.52
N08	Symansis CP-724714	2
N09	Gefitinib	2
N10	Temsirolimus	2
N11	4-hydroxytamoxifen	2
N12	Akt1/2 kinase inhibitor	2
N13	Radicicol	2
N14	AG 538	2
N15	PD 184352	0.8
N16	BIBW2992	2
N17	API-2	2
N18	AAL-993	2
N19	PI 103 hydrochloride	2
N20	UO126	2
N21	doxorubicin hydrochloride	2
N22	Herceptin	0.5
N23	Bevacizumab	0.034
N24	DMSO	0
O01	DMSO	0
O02	CI-1033	20
O03	Everolimus	20
O04	Wortmannin	20
O05	PD153035 hydrochloride	20
O06	Lapatinib (GW572016)	20
O07	Bortezomib	5.2
O08	Symansis CP-724714	20
O09	Gefitinib	20
O10	Temsirolimus	20
O11	4-hydroxytamoxifen	20
O12	Akt1/2 kinase inhibitor	20
O13	Radicicol	20
O14	AG 538	20
O15	PD 184352	8
O16	BIBW2992	20
O17	API-2	20
O18	AAL-993	20
O19	PI 103 hydrochloride	20
O20	UO126	20
O21	doxorubicin hydrochloride	20
O22	Herceptin	5
O23	Bevacizumab	0.34
O24	DMSO	0
P01	DMSO	0
P02	DMSO	0
P03	DMSO	0
P04	DMSO	0
P05	DMSO	0
P06	DMSO	0
P07	DMSO	0
P08	DMSO	0
P09	DMSO	0
P10	DMSO	0
P11	DMSO	0
P12	DMSO	0
P13	DMSO	0
P14	DMSO	0
P15	DMSO	0
P16	DMSO	0
P17	DMSO	0
P18	DMSO	0
P19	DMSO	0
P20	DMSO	0
P21	DMSO	0
P22	DMSO	0
P23	DMSO	0
P24	DMSO	0

## Sheet: 22drug_screen
Average drug screening data				average loess.log data						unlogged data			% of the average of two lowest concentrations (data in RED excluded from analysis, <30% response)
Key	Name	Concentration [mM]	2D7d	MG4+7d	MG7d	PH4+7d	PH7d	2D7d	MG4+7d	MG7d	PH4+7d	PH7d	2D7d	MG4+7d	MG7d	PH4+7d	PH7d
SCAD01-H21	4-hydroxytamoxifen	2e-05	0.21363	0.503804	0.235329	0.285171	0.154499	1.1596	1.41795	1.17718	1.21855	1.11304
SCAD01-G21	4-hydroxytamoxifen	0.0002	0.179709	0.808128	0.22588	0.253128	0.122408	1.13266	1.75094	1.16949	1.19179	1.08855	100	100	100	100	100
SCAD01-F21	4-hydroxytamoxifen	0.002	0.163861	0.705202	0.261544	0.323086	0.189844	1.12028	1.63037	1.19876	1.251	1.14064	97.7448	102.899	102.167	103.803	103.62
SCAD01-E21	4-hydroxytamoxifen	0.02	0.249766	0.804026	0.266861	0.336424	0.164976	1.18901	1.74597	1.20319	1.26262	1.12115	103.742	110.194	102.544	104.767	101.849
SCAD01-D21	4-hydroxytamoxifen	0.2	0.229249	0.807332	0.166878	0.393429	0.171792	1.17222	1.74997	1.12263	1.31351	1.12646	102.277	110.447	95.6785	108.99	102.331
SCAD01-C21	4-hydroxytamoxifen	2	0.293125	0.844428	0.281863	0.43837	0.18462	1.22529	1.79555	1.21576	1.35507	1.13652	106.907	113.324	103.616	112.438	103.245
SCAD01-B21	4-hydroxytamoxifen	20	0.158881	0.176738	-0.151801	0.353563	-0.342936	1.11642	1.13033	0.900126	1.27771	0.788435	97.408	71.339	76.7153	106.019	71.6243
SCAD01-H08	AAL-993	2e-05	0.247562	0.660633	0.198756	0.33425	0.132997	1.1872	1.58078	1.14771	1.26072	1.09657
SCAD01-G08	AAL-993	0.0002	0.202135	0.591486	0.302961	0.1422	0.19766	1.1504	1.5068	1.23367	1.10359	1.14684	100	100	100	100	100
SCAD01-F08	AAL-993	0.002	0.175421	0.77114	0.171204	0.268352	0.148295	1.12929	1.70662	1.126	1.20443	1.10826	96.62	110.547	94.5668	101.884	98.8014
SCAD01-E08	AAL-993	0.02	0.198372	0.691808	0.299541	0.346157	0.176341	1.1474	1.61531	1.23075	1.27117	1.13001	98.1694	104.633	103.365	107.53	100.741
SCAD01-D08	AAL-993	0.2	0.320014	0.947082	0.0394222	0.374852	0.218822	1.24834	1.92797	1.0277	1.29671	1.16378	106.806	124.886	86.3114	109.69	103.751
SCAD01-C08	AAL-993	2	0.353233	0.502566	0.241661	0.404409	0.239071	1.27742	1.41673	1.18235	1.32355	1.18023	109.293	91.7699	99.2998	111.961	105.218
SCAD01-B08	AAL-993	20	0.28562	0.230518	-0.244584	0.406274	0.064287	1.21893	1.17326	0.844059	1.32526	1.04557	104.289	75.9986	70.8882	112.105	93.2125
SCAD01-H04	AG 538	2e-05	0.19564	0.600937	0.241625	0.323344	0.175901	1.14523	1.5167	1.18232	1.25123	1.12967
SCAD01-G04	AG 538	0.0002	0.181984	0.726257	0.285212	0.148962	0.114686	1.13444	1.65434	1.21859	1.10877	1.08274	100	100	100	100	100
SCAD01-F04	AG 538	0.002	0.193869	0.712697	0.253668	0.279131	0.128809	1.14383	1.63886	1.19223	1.21346	1.09339	100.35	103.364	99.3151	102.836	98.8417
SCAD01-E04	AG 538	0.02	0.224594	0.736374	0.321607	0.311876	0.125602	1.16845	1.66598	1.24972	1.24132	1.09096	102.51	105.075	104.104	105.197	98.6222
SCAD01-D04	AG 538	0.2	0.262937	0.908707	0.0632405	0.333618	0.16647	1.19992	1.87736	1.04481	1.26017	1.12231	105.271	118.407	87.0344	106.794	101.456
SCAD01-C04	AG 538	2	0.275785	1.03212	0.214171	0.373718	0.254089	1.21065	2.04503	1.16004	1.29569	1.19258	106.213	128.981	96.633	109.804	107.809
SCAD01-B04	AG 538	20	0.231032	0.94326	0.330011	0.331408	0.0760159	1.17367	1.92287	1.25702	1.25824	1.0541	102.969	121.277	104.712	106.631	95.2901
SCAD01-H02	Akt1/2 kinase inhibitor	2e-05	0.228832	0.441673	0.162509	0.114827	0.177662	1.17189	1.35818	1.11923	1.08285	1.13105
SCAD01-G02	Akt1/2 kinase inhibitor	0.0002	0.171876	0.651077	0.284657	0.246403	0.0905512	1.12652	1.57034	1.21812	1.18625	1.06478	100	100	100	100	100
SCAD01-F02	Akt1/2 kinase inhibitor	0.002	0.183745	0.694239	0.165931	0.249136	0.142641	1.13583	1.61803	1.12189	1.18849	1.10392	98.8361	110.502	95.9966	104.755	100.548
SCAD01-E02	Akt1/2 kinase inhibitor	0.02	0.223364	0.685734	0.254214	0.366309	0.0697601	1.16745	1.60852	1.19269	1.28905	1.04954	101.588	109.852	102.054	113.618	95.5943
SCAD01-D02	Akt1/2 kinase inhibitor	0.2	0.252108	0.90012	0.0633978	0.371107	0.13396	1.19095	1.86622	1.04492	1.29334	1.0973	103.632	127.451	89.4109	113.997	99.9443
SCAD01-C02	Akt1/2 kinase inhibitor	2	-0.0917476	0.990623	0.135125	0.337021	0.199878	0.938385	1.98704	1.09819	1.26315	1.1486	81.6552	135.703	93.9685	111.335	104.617
SCAD01-B02	Akt1/2 kinase inhibitor	20	0.305145	0.444945	0.277978	0.353802	0.290448	1.23554	1.36126	1.21249	1.27792	1.22302	107.513	92.9659	103.749	112.638	111.395
SCAD01-H07	API-2	2e-05	0.201913	0.590761	0.167556	0.2699	0.126687	1.15022	1.50604	1.12315	1.20572	1.09178
SCAD01-G07	API-2	0.0002	0.206251	0.618765	0.277294	0.20295	0.101712	1.15369	1.53556	1.21192	1.15105	1.07305	100	100	100	100	100
SCAD01-F07	API-2	0.002	0.138607	0.716497	0.164549	0.302707	0.0979105	1.10084	1.64319	1.12082	1.23346	1.07022	95.563	108.048	95.9983	104.673	98.8736
SCAD01-E07	API-2	0.02	0.224574	0.657857	0.334948	0.205708	0.040305	1.16843	1.57774	1.26133	1.15325	1.02833	101.43	103.744	108.034	97.867	95.0034
SCAD01-D07	API-2	0.2	0.217258	0.895388	-0.0105678	-0.276913	-0.245693	1.16252	1.86011	0.992702	0.825355	0.843411	100.917	122.311	85.0253	70.0411	77.9194
SCAD01-C07	API-2	2	0.307576	0.400937	0.193229	-1.73393	-1.3607	1.23763	1.32037	1.14332	0.300633	0.389395	107.437	86.8204	97.9258	25.5122	35.9746
SCAD01-B07	API-2	20	-0.0354903	-0.201782	-0.259933	-2.20551	-1.74604	0.9757	0.869476	0.835127	0.216808	0.298119	84.6995	57.1722	71.5289	18.3987	27.542
SCAD01-H22	Bevacizumab	3.4e-07	0.242015	0.566885	0.213654	0.241946	0.0797242	1.18264	1.48132	1.15962	1.18259	1.05682
SCAD01-G22	Bevacizumab	3.4e-06	0.214789	0.62224	0.203221	0.187926	0.126656	1.16053	1.53926	1.15127	1.13913	1.09176	100	100	100	100	100
SCAD01-F22	Bevacizumab	3.4e-05	0.167776	0.617579	0.20482	0.345616	0.114966	1.12333	1.5343	1.15254	1.27069	1.08295	95.8805	101.589	99.7489	109.462	100.806
SCAD01-E22	Bevacizumab	0.00034	0.268438	0.692528	0.257193	0.383358	0.160085	1.2045	1.61611	1.19515	1.30437	1.11735	102.809	107.007	103.437	112.363	104.009
SCAD01-D22	Bevacizumab	0.0034	0.219119	0.817016	0.210682	0.346473	0.169925	1.16402	1.76176	1.15724	1.27145	1.125	99.3542	116.65	100.155	109.527	104.721
SCAD01-C22	Bevacizumab	0.034	0.286918	0.899008	0.327239	0.275297	0.20341	1.22003	1.86478	1.25461	1.21024	1.15142	104.135	123.472	108.583	104.254	107.18
SCAD01-B22	Bevacizumab	0.34	0.240696	0.83818	0.39688	0.416469	0.268835	1.18156	1.78779	1.31666	1.33466	1.20483	100.851	118.374	113.953	114.972	112.152
SCAD01-H06	BIBW2992	2e-05	0.244606	0.539864	0.172937	0.259701	0.167869	1.18477	1.45384	1.12735	1.19723	1.1234
SCAD01-G06	BIBW2992	0.0002	0.195374	0.623804	0.299581	0.226191	0.160907	1.14502	1.54093	1.23079	1.16974	1.11799	100	100	100	100	100
SCAD01-F06	BIBW2992	0.002	0.143678	0.800708	0.1781	0.292988	0.0634859	1.10472	1.74196	1.13139	1.22518	1.04499	94.8341	116.333	95.9564	103.523	93.2447
SCAD01-E06	BIBW2992	0.02	0.208612	0.792847	0.369024	0.314726	0.112642	1.15558	1.73249	1.29148	1.24378	1.08121	99.2	115.701	109.534	105.094	96.4765
SCAD01-D06	BIBW2992	0.2	0.237374	0.617101	0.0274584	-0.372541	-0.430113	1.17885	1.53379	1.01922	0.772421	0.742204	101.198	102.431	86.4424	65.2665	66.2272
SCAD01-C06	BIBW2992	2	0.319307	0.231161	-0.0284187	-0.794162	-0.825279	1.24773	1.17378	0.980494	0.576678	0.564373	107.111	78.3886	83.1584	48.7271	50.3592
SCAD01-B06	BIBW2992	20	-0.786179	0.0477447	-2.01501	-1.55837	-1.56054	0.579878	1.03365	0.247412	0.339534	0.339025	49.7794	69.0302	20.9837	28.6893	30.2513
SCAD01-H17	Bortezomib	5.2e-06	0.217666	0.561025	0.227194	0.244212	0.196498	1.16285	1.47532	1.17056	1.18445	1.14591
SCAD01-G17	Bortezomib	5.2e-05	0.199665	0.70942	0.159171	0.245255	0.118485	1.14843	1.63515	1.11665	1.1853	1.08559	100	100	100	100	100
SCAD01-F17	Bortezomib	0.00052	0.164244	0.61873	0.21552	0.271537	0.0712407	1.12058	1.53552	1.16112	1.20709	1.05062	96.9659	98.7327	101.532	101.875	94.1623
SCAD01-E17	Bortezomib	0.0052	0.219409	-0.121699	0.268025	0.338565	-0.00795537	1.16426	0.919105	1.20416	1.2645	0.994501	100.745	59.0976	105.295	106.72	89.1327
SCAD01-D17	Bortezomib	0.052	-1.42225	-0.989618	-2.33139	-0.644543	-1.0797	0.37313	0.503611	0.198693	0.639696	0.473128	32.2877	32.3817	17.3743	53.9885	42.4044
SCAD01-C17	Bortezomib	0.52	-3.61864	-2.64288	-2.04255	-2.53184	-3.52752	0.0814108	0.160109	0.242735	0.172918	0.0867182	7.04464	10.2948	21.2255	14.5938	7.77217
SCAD01-B17	Bortezomib	5.2	-3.16159	-1.70657	-1.67525	-2.89514	-3.12884	0.111755	0.306388	0.313111	0.134424	0.114321	9.67039	19.7005	27.3794	11.345	10.246
SCAD01-H12	CI-1033	2e-05	0.247024	0.0594928	0.27079	0.267994	0.105419	1.18676	1.0421	1.20647	1.20413	1.07581
SCAD01-G12	CI-1033	0.0002	0.202065	0.669414	0.218474	0.217859	0.176913	1.15034	1.59043	1.1635	1.16301	1.13046	100	100	100	100	100
SCAD01-F12	CI-1033	0.002	0.141005	0.779364	0.266633	0.319967	0.0916898	1.10267	1.71637	1.203	1.2483	1.06562	94.3625	130.397	101.52	105.469	96.5991
SCAD01-E12	CI-1033	0.02	0.183318	0.731456	0.273431	0.228965	0.0589683	1.13549	1.66031	1.20868	1.17199	1.04172	97.1711	126.138	101.999	99.022	94.4328
SCAD01-D12	CI-1033	0.2	0.232435	0.939721	0.114878	0.138396	-0.164244	1.17482	1.91816	1.08288	1.10068	0.892396	100.536	145.727	91.3837	92.9967	80.8964
SCAD01-C12	CI-1033	2	0.306819	0.709607	0.0993133	-0.139678	-0.614356	1.23698	1.63536	1.07126	0.907722	0.653221	105.856	124.242	90.4031	76.6936	59.215
SCAD01-B12	CI-1033	20	0.179798	0.461911	-0.41848	-0.586454	-0.946597	1.13273	1.37737	0.748213	0.665978	0.518855	96.9342	104.642	63.1411	56.2686	47.0346
SCAD01-H11	doxorubicin hydrochloride	2e-05	0.203228	0.70969	0.246969	0.307937	0.1144	1.15127	1.63545	1.18671	1.23794	1.08253
SCAD01-G11	doxorubicin hydrochloride	0.0002	0.192986	0.728848	0.0959364	0.282254	0.157882	1.14313	1.65731	1.06876	1.21609	1.11565	100	100	100	100	100
SCAD01-F11	doxorubicin hydrochloride	0.002	0.142431	0.796484	0.240113	0.377341	0.110829	1.10376	1.73686	1.18109	1.29895	1.07985	96.2138	105.496	104.731	105.862	98.2497
SCAD01-E11	doxorubicin hydrochloride	0.02	0.207763	0.711192	0.275615	0.331206	0.152016	1.1549	1.63716	1.21051	1.25806	1.11112	100.671	99.4396	107.34	102.531	101.095
SCAD01-D11	doxorubicin hydrochloride	0.2	0.159041	0.381557	-0.561291	0.184647	-0.145765	1.11655	1.30275	0.677696	1.13654	0.9039	97.3279	79.1278	60.0935	92.6264	82.241
SCAD01-C11	doxorubicin hydrochloride	2	-1.08625	-0.52272	-1.78415	-0.507822	-1.44174	0.470984	0.696058	0.290348	0.703283	0.368124	41.0551	42.278	25.7461	57.3166	33.4936
SCAD01-B11	doxorubicin hydrochloride	20	-3.09016	-0.224341	-2.16759	-0.940794	-1.40628	0.117427	0.855986	0.222583	0.520946	0.377284	10.236	51.9919	19.7372	42.4564	34.327
SCAD01-H13	Everolimus	2e-05	0.208456	0.00645947	0.201142	0.220912	0.106898	1.15545	1.00449	1.14961	1.16547	1.07691
SCAD01-G13	Everolimus	0.0002	0.229763	0.747198	0.307451	0.299277	0.0975392	1.17264	1.67853	1.23752	1.23053	1.06995	100	100	100	100	100
SCAD01-F13	Everolimus	0.002	0.192094	0.793215	0.186102	0.330085	0.125136	1.14242	1.73293	1.13769	1.25709	1.09061	98.1422	129.178	95.3184	104.932	101.601
SCAD01-E13	Everolimus	0.02	0.231377	0.733905	-0.293788	0.222965	0.151872	1.17395	1.66314	0.815757	1.16713	1.11101	100.851	123.975	68.3464	97.4232	103.501
SCAD01-D13	Everolimus	0.2	0.0695884	0.944871	-0.671636	0.32003	0.0365166	1.04942	1.92502	0.627794	1.24836	1.02563	90.1525	143.496	52.5983	104.203	95.5475
SCAD01-C13	Everolimus	2	-0.057438	0.968216	-0.682464	0.142051	-0.0865403	0.960969	1.95642	0.6231	1.10347	0.941779	82.5542	145.837	52.205	92.1097	87.7356
SCAD01-B13	Everolimus	20	-0.107575	1.02207	-0.586343	0.0592121	-0.0708411	0.928147	2.03083	0.666029	1.0419	0.952083	79.7345	151.384	55.8017	86.9697	88.6955
SCAD01-H19	Gefitinib	2e-05	0.180462	0.509466	0.252199	0.305752	0.187104	1.13325	1.42352	1.19102	1.23606	1.13848
SCAD01-G19	Gefitinib	0.0002	0.184823	0.754542	0.163533	0.264737	0.0345793	1.13668	1.6871	1.12003	1.20142	1.02426	100	100	100	100	100
SCAD01-F19	Gefitinib	0.002	0.165124	0.699547	0.218761	0.252438	0.134083	1.12126	1.62399	1.16373	1.19122	1.09739	98.7929	104.416	100.71	97.7418	101.482
SCAD01-E19	Gefitinib	0.02	0.236274	0.82296	0.198451	0.415033	0.126006	1.17795	1.76903	1.14747	1.33333	1.09127	103.787	113.741	99.3026	109.402	100.916
SCAD01-D19	Gefitinib	0.2	0.223138	0.893444	0.254859	0.246822	0.0587601	1.16727	1.8576	1.19322	1.18659	1.04157	102.847	119.436	103.262	97.362	96.3198
SCAD01-C19	Gefitinib	2	0.337764	0.699801	0.270634	-0.0382555	-0.249491	1.2638	1.62428	1.20634	0.973832	0.841193	111.351	104.435	104.397	79.9048	77.7898
SCAD01-B19	Gefitinib	20	0.288227	0.255246	-0.0586068	0.0095505	-0.504402	1.22114	1.19354	0.960191	1.00664	0.704953	107.593	76.7397	83.0957	82.5969	65.1909
SCAD01-H23	Herceptin	5e-06	0.204565	0.466163	0.200976	0.249997	0.0851139	1.15234	1.38143	1.14948	1.1892	1.06077
SCAD01-G23	Herceptin	5e-05	0.207243	0.602314	0.195405	0.279499	0.128965	1.15448	1.51815	1.14505	1.21377	1.09351	100	100	100	100	100
SCAD01-F23	Herceptin	0.0005	0.217356	0.624458	0.198416	0.295836	0.150655	1.1626	1.54163	1.14744	1.2276	1.11007	100.797	106.335	100.015	102.173	103.058
SCAD01-E23	Herceptin	0.005	0.215494	0.821454	0.311148	0.28763	0.169267	1.1611	1.76719	1.24069	1.22063	1.12449	100.667	121.893	108.144	101.593	104.396
SCAD01-D23	Herceptin	0.05	0.25693	0.888004	0.241374	0.257665	0.119385	1.19493	1.85061	1.18212	1.19554	1.08627	103.6	127.647	103.038	99.505	100.848
SCAD01-C23	Herceptin	0.5	0.300098	1.0116	0.382019	0.338633	0.16371	1.23123	2.01614	1.30316	1.26456	1.12016	106.747	139.064	113.589	105.249	103.994
SCAD01-B23	Herceptin	5	0.299615	0.971863	0.385578	0.366913	0.211032	1.23082	1.96137	1.30638	1.28959	1.15752	106.711	135.287	113.87	107.333	107.462
SCAD01-H16	Lapatinib (GW572016)	2e-05	0.23494	0.539002	0.201628	0.277538	0.0674207	1.17686	1.45297	1.15	1.21212	1.04784
SCAD01-G16	Lapatinib (GW572016)	0.0002	0.224852	0.701272	0.231336	0.201926	0.163099	1.16866	1.62594	1.17392	1.15023	1.11969	100	100	100	100	100
SCAD01-F16	Lapatinib (GW572016)	0.002	0.194693	0.622266	0.219375	0.170352	0.0582353	1.14448	1.53929	1.16423	1.12533	1.04119	97.5889	99.9895	100.195	95.2721	96.0716
SCAD01-E16	Lapatinib (GW572016)	0.02	0.227649	0.734374	0.252552	0.403913	0.190317	1.17093	1.66368	1.19131	1.32309	1.14101	99.8438	108.069	102.526	112.014	105.282
SCAD01-D16	Lapatinib (GW572016)	0.2	0.26741	0.827257	0.187382	0.409101	0.130607	1.20365	1.77431	1.1387	1.32786	1.09475	102.634	115.256	97.9979	112.418	101.014
SCAD01-C16	Lapatinib (GW572016)	2	0.308111	0.96476	0.225964	0.393723	-0.0890498	1.23809	1.95174	1.16956	1.31378	0.940142	105.57	126.781	100.654	111.226	86.7477
SCAD01-B16	Lapatinib (GW572016)	20	0.215546	0.317362	-0.449462	0.1624	-0.704856	1.16114	1.24605	0.732316	1.11915	0.613504	99.0096	80.9411	63.0243	94.7483	56.6085
SCAD01-H05	PD 184352	8e-06	0.178565	0.619155	0.1644	0.228716	0.155909	1.13176	1.53597	1.1207	1.17179	1.11412
SCAD01-G05	PD 184352	8e-05	0.189191	0.589801	0.268238	0.216585	0.0848156	1.14012	1.50504	1.20434	1.16198	1.06055	100	100	100	100	100
SCAD01-F05	PD 184352	0.0008	0.140971	0.821615	0.21899	0.257103	0.127338	1.10265	1.76738	1.16392	1.19508	1.09228	97.069	116.236	100.12	102.416	100.454
SCAD01-E05	PD 184352	0.008	0.196906	0.717085	0.277443	0.285652	0.0713418	1.14624	1.64386	1.21205	1.21896	1.05069	100.906	108.112	104.26	104.463	96.6299
SCAD01-D05	PD 184352	0.08	0.183843	1.02633	0.11369	0.180718	-0.0338634	1.13591	2.03684	1.08199	1.13345	0.976801	99.9969	133.958	93.0732	97.1345	89.8342
SCAD01-C05	PD 184352	0.8	0.297714	0.951137	0.189224	0.133257	0.0350297	1.2292	1.9334	1.14015	1.09677	1.02458	108.209	127.155	98.0759	93.991	94.2281
SCAD01-B05	PD 184352	8	0.2549	0.844499	0.0281436	0.0708946	-0.2798	1.19325	1.79564	1.0197	1.05037	0.823705	105.045	118.095	87.7147	90.0146	75.7543
SCAD01-H15	PD153035 hydrochloride	2e-05	0.211267	-0.0375264	0.228199	0.203093	0.135104	1.1577	0.974324	1.17137	1.15116	1.09817
SCAD01-G15	PD153035 hydrochloride	0.0002	0.170418	0.725497	0.199849	0.263021	0.129984	1.12538	1.65347	1.14858	1.19999	1.09428	100	100	100	100	100
SCAD01-F15	PD153035 hydrochloride	0.002	0.162432	0.648558	0.341335	0.295005	0.100779	1.11917	1.5676	1.26693	1.22689	1.07235	98.0402	119.309	109.22	104.365	97.8221
SCAD01-E15	PD153035 hydrochloride	0.02	0.265261	0.638101	0.323296	0.340621	0.135547	1.20185	1.55628	1.25119	1.2663	1.09851	105.283	118.448	107.863	107.718	100.208
SCAD01-D15	PD153035 hydrochloride	0.2	0.177829	0.892691	0.23393	0.29339	-0.0509116	1.13118	1.85664	1.17603	1.22552	0.965326	99.0921	141.308	101.384	104.248	88.059
SCAD01-C15	PD153035 hydrochloride	2	0.322338	0.892715	0.25391	0.0067702	-0.341494	1.25035	1.85667	1.19243	1.0047	0.789224	109.532	141.31	102.798	85.4648	71.9946
SCAD01-B15	PD153035 hydrochloride	20	0.26154	0.42324	0.0564503	0.0789787	-0.408707	1.19876	1.34094	1.0399	1.05627	0.753298	105.012	102.058	89.6488	89.8513	68.7174
SCAD01-H09	PI 103 hydrochloride	2e-05	0.204544	0.616642	0.225077	0.309981	0.0388716	1.15232	1.5333	1.16884	1.23969	1.02731
SCAD01-G09	PI 103 hydrochloride	0.0002	0.189143	0.58252	0.2335	0.268313	0.140831	1.14009	1.49746	1.17568	1.2044	1.10254	100	100	100	100	100
SCAD01-F09	PI 103 hydrochloride	0.002	0.174952	0.812943	0.199216	0.394965	0.0986195	1.12893	1.75679	1.14807	1.31491	1.07075	98.4927	115.931	97.9367	107.599	100.547
SCAD01-E09	PI 103 hydrochloride	0.02	0.237009	0.778946	0.274692	0.354967	0.149544	1.17855	1.71588	1.20974	1.27896	1.10922	102.822	113.231	103.197	104.657	104.159
SCAD01-D09	PI 103 hydrochloride	0.2	0.240202	0.98794	0.186088	0.316449	0.0506118	1.18116	1.98335	1.13767	1.24526	1.0357	103.05	130.881	97.0495	101.9	97.2561
SCAD01-C09	PI 103 hydrochloride	2	0.240078	1.05431	-0.0703985	0.375022	-0.581682	1.18106	2.07672	0.952375	1.29686	0.668184	103.041	137.043	81.2425	106.122	62.7447
SCAD01-B09	PI 103 hydrochloride	20	0.17632	1.15172	-0.00269053	0.424748	0.075174	1.13	2.22178	0.998137	1.34234	1.05349	98.5861	146.615	85.1462	109.844	98.926
SCAD01-H03	Radicicol	2e-05	0.192885	0.575203	0.246128	0.232351	0.201527	1.14305	1.48989	1.18602	1.17475	1.14991
SCAD01-G03	Radicicol	0.0002	0.199614	0.691749	0.329527	0.152343	0.0847381	1.14839	1.61524	1.2566	1.11137	1.0605	100	100	100	100	100
SCAD01-F03	Radicicol	0.002	0.140967	0.794601	0.116088	0.233387	0.162921	1.10264	1.7346	1.08379	1.17559	1.11955	96.2403	111.725	88.7401	102.846	101.298
SCAD01-E03	Radicicol	0.02	0.226316	0.688346	0.24374	0.337802	0.0759722	1.16984	1.61143	1.18406	1.26383	1.05407	102.106	103.792	96.9498	110.565	95.3734
SCAD01-D03	Radicicol	0.2	0.274325	0.52091	-0.154665	0.29233	-0.0406828	1.20943	1.43486	0.898341	1.22462	0.972195	105.561	92.4187	73.5555	107.135	87.9651
SCAD01-C03	Radicicol	2	-2.56124	-0.55541	-2.6236	0.0252026	-0.643767	0.16943	0.680463	0.162262	1.01762	0.64004	14.7881	43.8284	13.2859	89.0261	57.9114
SCAD01-B03	Radicicol	20	-2.68399	-1.05409	-2.21793	-0.83193	-2.11156	0.155611	0.481601	0.214949	0.561777	0.231396	13.5819	31.0197	17.5999	49.1468	20.9369
SCAD01-H18	Symansis CP-724714	2e-05	0.229997	0.501394	0.17586	0.351817	0.155458	1.17283	1.41558	1.12964	1.27617	1.11378
SCAD01-G18	Symansis CP-724714	0.0002	0.16775	0.726426	0.2391	0.238314	0.147304	1.12331	1.65453	1.18026	1.17961	1.1075	100	100	100	100	100
SCAD01-F18	Symansis CP-724714	0.002	0.201836	0.601497	0.217606	0.24171	0.0905219	1.15016	1.51729	1.1628	1.18239	1.06476	100.182	98.8426	100.68	96.2947	95.8689
SCAD01-E18	Symansis CP-724714	0.02	0.217184	0.76272	0.284266	0.352541	0.177782	1.16246	1.69669	1.21779	1.27681	1.13114	101.254	110.529	105.441	103.984	101.846
SCAD01-D18	Symansis CP-724714	0.2	0.300446	0.818958	0.181704	0.472984	0.18951	1.23152	1.76413	1.13422	1.38798	1.14038	107.269	114.923	98.2056	113.038	102.678
SCAD01-C18	Symansis CP-724714	2	0.300145	0.791102	0.250523	0.301103	0.167723	1.23127	1.7304	1.18964	1.23209	1.12328	107.247	112.725	103.004	100.342	101.139
SCAD01-B18	Symansis CP-724714	20	0.176063	0.51576	0.107629	0.24633	0.123932	1.1298	1.42975	1.07746	1.18619	1.0897	98.4084	93.1396	93.2905	96.6036	98.115
SCAD01-H20	Temsirolimus	2e-05	0.230836	0.473912	0.283436	0.24686	0.200018	1.17351	1.38887	1.21709	1.18662	1.14871
SCAD01-G20	Temsirolimus	0.0002	0.192521	0.766136	0.216623	0.205252	0.102103	1.14276	1.70071	1.16201	1.15289	1.07334	100	100	100	100	100
SCAD01-F20	Temsirolimus	0.002	0.221115	0.685948	-0.275283	0.251725	0.16236	1.16563	1.60876	0.826288	1.19063	1.11912	100.647	104.141	69.4623	101.785	100.728
SCAD01-E20	Temsirolimus	0.02	0.144107	0.837745	-0.802308	0.362714	0.0761521	1.10505	1.78725	0.573431	1.28584	1.0542	95.4159	115.696	48.2057	109.924	94.8856
SCAD01-D20	Temsirolimus	0.2	0.00243843	0.847652	-0.74977	0.0745065	-0.0240621	1.00169	1.79957	0.594699	1.053	0.98346	86.4917	116.493	49.9936	90.0189	88.5182
SCAD01-C20	Temsirolimus	2	-0.104561	0.878253	-0.706131	-0.0657933	-0.130643	0.930088	1.83815	0.612962	0.95542	0.913424	80.309	118.99	51.5289	81.6769	82.2146
SCAD01-B20	Temsirolimus	20	-0.122154	0.783718	-0.677688	-0.0503197	-0.0805396	0.918815	1.72156	0.625166	0.965722	0.945704	79.3356	111.443	52.5549	82.5577	85.12
SCAD01-H10	UO126	2e-05	0.194466	0.627409	0.202044	0.339646	0.114916	1.1443	1.54479	1.15033	1.26545	1.08291
SCAD01-G10	UO126	0.0002	0.195282	0.634009	0.262324	0.238136	0.137999	1.14495	1.55187	1.19941	1.17947	1.10038	100	100	100	100	100
SCAD01-F10	UO126	0.002	0.175654	0.788482	0.214712	0.379264	0.0800903	1.12948	1.72726	1.16047	1.30068	1.05708	98.6766	111.556	98.7747	106.399	96.8341
SCAD01-E10	UO126	0.02	0.203309	0.653135	0.271364	0.325968	0.191085	1.15134	1.57258	1.20695	1.25351	1.14162	100.586	101.566	102.731	102.54	104.578
SCAD01-D10	UO126	0.2	0.255826	0.856749	0.106014	0.366536	0.225199	1.19402	1.81095	1.07625	1.28925	1.16894	104.315	116.962	91.6061	105.464	107.08
SCAD01-C10	UO126	2	0.283721	0.73325	0.219287	0.276506	0.0435574	1.21733	1.66238	1.16416	1.21126	1.03065	106.352	107.366	99.0884	99.0839	94.4128
SCAD01-B10	UO126	20	0.228787	0.379829	0.0644366	-0.106499	-0.430708	1.17185	1.30119	1.04568	0.928839	0.741898	102.379	84.0381	89.0037	75.9813	67.9615
SCAD01-H14	Wortmannin	2e-05	0.220844	-0.029082	0.267328	0.274169	0.107498	1.16541	0.980044	1.20358	1.2093	1.07736
SCAD01-G14	Wortmannin	0.0002	0.215978	0.679385	0.308426	0.280009	0.14195	1.16149	1.60146	1.23836	1.2142	1.1034	100	100	100	100	100
SCAD01-F14	Wortmannin	0.002	0.190344	0.747345	0.324293	0.36904	0.0950956	1.14104	1.6787	1.25205	1.29149	1.06814	98.0732	130.056	102.546	106.581	97.9603
SCAD01-E14	Wortmannin	0.02	0.222085	0.744662	0.213298	0.372736	0.118197	1.16642	1.67558	1.15934	1.29481	1.08538	100.255	129.815	94.9523	106.854	99.5415
SCAD01-D14	Wortmannin	0.2	0.23044	0.807717	0.128411	0.397383	0.20566	1.17319	1.75044	1.09309	1.31712	1.15321	100.837	135.614	89.5266	108.695	105.763
SCAD01-C14	Wortmannin	2	0.251221	0.986469	0.383537	0.283536	0.195302	1.19021	1.98133	1.30454	1.21717	1.14496	102.3	153.502	106.845	100.448	105.006
SCAD01-B14	Wortmannin	20	0.241422	1.06749	0.42312	-0.913153	-0.499925	1.18216	2.09579	1.34082	0.531023	0.707143	101.608	162.37	109.817	43.8228	64.8531

## Sheet: Microsource_annotation
X384well	MolID	Structure	MolWt	Name	Final Concentration [mM]
A01	C	C2H6OS	78.13	DMSO	20
A02	C	C2H6OS	78.13	DMSO	2
A03	1500400	C12H8O4	216.2	METHOXSALENphototoxic (UV induced) hepatotoxic	20
A04	1500400	C12H8O4	216.2	METHOXSALEN phototoxic (UV induced) hepatotoxic	2
A05	1500213	C7H17Cl2N2O3P	279.1	CYCLOPHOSPHAMIDE HYDRATE Antineoplastic alkylating agent: crosslinks DNA	20
A06	1500213	C7H17Cl2N2O3P	279.1	CYCLOPHOSPHAMIDE HYDRATE Antineoplastic alkylating agent: crosslinks DNA	2
A07	1500412	C6H9N3O3	171.2	METRONIDAZOLE Therap cat: Antiprotozoal (Trichomonas)	20
A08	1500412	C6H9N3O3	171.2	METRONIDAZOLE Therap cat: Antiprotozoal (Trichomonas)	2
A09	1500632	C18H22O2	270.4	HEXESTROL Therap cat: Estrogen; antineoplastic (hormonal)	20
A10	1500632	C18H22O2	270.4	HEXESTROL Therap cat: Estrogen; antineoplastic (hormonal)	2
A11	1502245	C14H6O8	302.2	ELLAGIC ACID Therap cat: hemostat, antineoplastic, antimutagenic	20
A12	1502245	C14H6O8	302.2	ELLAGIC ACID Therap cat: hemostat, antineoplastic, antimutagenic	2
A13	1500242	C16H29N3O8	391.4	DIETHYLCARBAMAZINE CITRATE Therap cat: Anthelmintic (Nematodes)	20
A14	1500242	C16H29N3O8	391.4	DIETHYLCARBAMAZINE CITRATE Therap cat: Anthelmintic (Nematodes)	2
A15	1500173	C15H16Cl2N2O8	423.2	CHLORAMPHENICOL HEMISUCCINATE Therap cat: Antibacterial; antirickettsial inhibits protein synthesis	20
A16	1500173	C15H16Cl2N2O8	423.2	CHLORAMPHENICOL HEMISUCCINATE Therap cat: Antibacterial; antirickettsial inhibits protein synthesis	2
A17	1504116	C20H28O2	300.4	FORMESTANE Therap cat: antineoplastic, aromatase inhibitor Steroids 65: 171 (2000)	20
A18	1504116	C20H28O2	300.4	FORMESTANE Therap cat: antineoplastic, aromatase inhibitor Steroids 65: 171 (2000)	2
A19	2300332	C22H22O8	414.4	PODOPHYLLOTOXIN Therap cat: antineoplastic; arrests metaphase, inhibits microtubule assembly	20
A20	2300332	C22H22O8	414.4	PODOPHYLLOTOXIN Therap cat: antineoplastic; arrests metaphase, inhibits microtubule assembly	2
A21	1500570	C10H7N3S	201.3	THIABENDAZOLE Therap cat: Anthelmintic (Nematodes)	20
A22	1500570	C10H7N3S	201.3	THIABENDAZOLE Therap cat: Anthelmintic (Nematodes)	2
A23	C	C2H6OS	78.13	DMSO	20
A24	C	C2H6OS	78.13	DMSO	2
B01	C	C2H6OS	78.13	DMSO	0.2
B02	C	C2H6OS	78.13	DMSO	0.02
B03	1500400	C12H8O4	216.2	METHOXSALEN phototoxic (UV induced) hepatotoxic	0.2
B04	1500400	C12H8O4	216.2	METHOXSALEN phototoxic (UV induced) hepatotoxic	0.02
B05	1500213	C7H17Cl2N2O3P	279.1	CYCLOPHOSPHAMIDE HYDRATE Antineoplastic alkylating agent: crosslinks DNA	0.2
B06	1500213	C7H17Cl2N2O3P	279.1	CYCLOPHOSPHAMIDE HYDRATE Antineoplastic alkylating agent: crosslinks DNA	0.02
B07	1500412	C6H9N3O3	171.2	METRONIDAZOLE Therap cat: Antiprotozoal (Trichomonas)	0.2
B08	1500412	C6H9N3O3	171.2	METRONIDAZOLE Therap cat: Antiprotozoal (Trichomonas)	0.02
B09	1500632	C18H22O2	270.4	HEXESTROL Therap cat: Estrogen; antineoplastic (hormonal)	0.2
B10	1500632	C18H22O2	270.4	HEXESTROL Therap cat: Estrogen; antineoplastic (hormonal)	0.02
B11	1502245	C14H6O8	302.2	ELLAGIC ACID Therap cat: hemostat, antineoplastic, antimutagenic	0.2
B12	1502245	C14H6O8	302.2	ELLAGIC ACID Therap cat: hemostat, antineoplastic, antimutagenic	0.02
B13	1500242	C16H29N3O8	391.4	DIETHYLCARBAMAZINE CITRATE Therap cat: Anthelmintic (Nematodes)	0.2
B14	1500242	C16H29N3O8	391.4	DIETHYLCARBAMAZINE CITRATE Therap cat: Anthelmintic (Nematodes)	0.02
B15	1500173	C15H16Cl2N2O8	423.2	CHLORAMPHENICOL HEMISUCCINATE Therap cat: Antibacterial; antirickettsial inhibits protein synthesis	0.2
B16	1500173	C15H16Cl2N2O8	423.2	CHLORAMPHENICOL HEMISUCCINATE Therap cat: Antibacterial; antirickettsial inhibits protein synthesis	0.02
B17	1504116	C20H28O2	300.4	FORMESTANE Therap cat: antineoplastic, aromatase inhibitor Steroids 65: 171 (2000)	0.2
B18	1504116	C20H28O2	300.4	FORMESTANE Therap cat: antineoplastic, aromatase inhibitor Steroids 65: 171 (2000)	0.02
B19	2300332	C22H22O8	414.4	PODOPHYLLOTOXIN Therap cat: antineoplastic; arrests metaphase, inhibits microtubule assembly	0.2
B20	2300332	C22H22O8	414.4	PODOPHYLLOTOXIN Therap cat: antineoplastic; arrests metaphase, inhibits microtubule assembly	0.02
B21	1500570	C10H7N3S	201.3	THIABENDAZOLE Therap cat: Anthelmintic (Nematodes)	0.2
B22	1500570	C10H7N3S	201.3	THIABENDAZOLE Therap cat: Anthelmintic (Nematodes)	0.02
B23	C	C2H6OS	78.13	DMSO	0.2
B24	C	C2H6OS	78.13	DMSO	0.02
C01	C	C2H6OS	78.13	DMSO	20
C02	C	C2H6OS	78.13	DMSO	2
C03	1502113	C5H7N3O4	173.1	AZASERINE antineoplastic aminoacid antagonist: inhibits protein and nucleic acid synthesis	20
C04	1502113	C5H7N3O4	173.1	AZASERINE antineoplastic aminoacid antagonist: inhibits protein and nucleic acid synthesis	2
C05	1500579	C18H37N5O9	467.5	TOBRAMYCIN SULFATE antibacterial tetratogenic binds to ribosomes; inhibits protein synthesis nephrotoxic	20
C06	1500579	C18H37N5O9	467.5	TOBRAMYCIN SULFATE antibacterial tetratogenic binds to ribosomes; inhibits protein synthesis nephrotoxic	2
C07	1500434	C6H6N4O4	198.1	NITROFURAZONE anti-infective carcinogen, neurotoxic	20
C08	1500434	C6H6N4O4	198.1	NITROFURAZONE anti-infective carcinogen, neurotoxic	2
C09	1500305	C4H3FN2O2	130.1	FLUOROURACIL Therap cat: Antineoplastic pyrimidine antimetabolite: inhibits nucleic acid replication; tetratogen inhibits thymilidate synthetase	20
C10	1500305	C4H3FN2O2	130.1	FLUOROURACIL Therap cat: Antineoplastic pyrimidine antimetabolite: inhibits nucleic acid replication; tetratogen inhibits thymilidate synthetase	2
C11	1500500	C15H27N3O9P2	455.3	PRIMAQUINE DIPHOSPHATE Therap cat: antimalarial	20
C12	1500500	C15H27N3O9P2	455.3	PRIMAQUINE DIPHOSPHATE Therap cat: antimalarial	2
C13	1500596	C14H12O3	228.2	TRIOXSALEN Therap cat: melanizing agent, antipsoriatic	20
C14	1500596	C14H12O3	228.2	TRIOXSALEN Therap cat: melanizing agent, antipsoriatic	2
C15	1502111	C8H12N4O5	244.2	5-AZACYTIDINE Antineoplastic pyrimidine antimetabolite: inhibits nucleic acid replication	20
C16	1502111	C8H12N4O5	244.2	5-AZACYTIDINE Antineoplastic pyrimidine antimetabolite: inhibits nucleic acid replication	2
C17	1501189	C9H11FN2O6	262.2	5-FLUORO-5'-DEOXYURIDINE antineoplastic pyrimidine antimetabolite: inhibits nucleic acid replication	20
C18	1501189	C9H11FN2O6	262.2	5-FLUORO-5'-DEOXYURIDINE antineoplastic pyrimidine antimetabolite: inhibits nucleic acid replication	2
C19	1500272	C29H42Cl2N2O4	553.6	EMETINE HYDROCHLORIDE Therap cat: Antiamebic; inhibits RNA, DNA and protein synthesis	20
C20	1500272	C29H42Cl2N2O4	553.6	EMETINE HYDROCHLORIDE Therap cat: Antiamebic; inhibits RNA, DNA and protein synthesis	2
C21	1503265	C13H8Cl2N2O4	327.1	NICOLSAMIDE Therap cat: anthelmintic	20
C22	1503265	C13H8Cl2N2O4	327.1	NICOLSAMIDE Therap cat: anthelmintic	2
C23	C	C2H6OS	78.13	DMSO	20
C24	C	C2H6OS	78.13	DMSO	2
D01	C	C2H6OS	78.13	DMSO	0.2
D02	C	C2H6OS	78.13	DMSO	0.02
D03	1502113	C5H7N3O4	173.1	AZASERINE antineoplastic aminoacid antagonist: inhibits protein and nucleic acid synthesis	0.2
D04	1502113	C5H7N3O4	173.1	AZASERINE antineoplastic aminoacid antagonist: inhibits protein and nucleic acid synthesis	0.02
D05	1500579	C18H37N5O9	467.5	TOBRAMYCIN SULFATE antibacterial tetratogenic binds to ribosomes; inhibits protein synthesis nephrotoxic	0.2
D06	1500579	C18H37N5O9	467.5	TOBRAMYCIN SULFATE antibacterial tetratogenic binds to ribosomes; inhibits protein synthesis nephrotoxic	0.02
D07	1500434	C6H6N4O4	198.1	NITROFURAZONE anti-infective carcinogen, neurotoxic	0.2
D08	1500434	C6H6N4O4	198.1	NITROFURAZONE anti-infective carcinogen, neurotoxic	0.02
D09	1500305	C4H3FN2O2	130.1	FLUOROURACIL Therap cat: Antineoplastic pyrimidine antimetabolite: inhibits nucleic acid replication; tetratogen inhibits thymilidate synthetase	0.2
D10	1500305	C4H3FN2O2	130.1	FLUOROURACIL Therap cat: Antineoplastic pyrimidine antimetabolite: inhibits nucleic acid replication; tetratogen inhibits thymilidate synthetase	0.02
D11	1500500	C15H27N3O9P2	455.3	PRIMAQUINE DIPHOSPHATE Therap cat: antimalarial	0.2
D12	1500500	C15H27N3O9P2	455.3	PRIMAQUINE DIPHOSPHATE Therap cat: antimalarial	0.02
D13	1500596	C14H12O3	228.2	TRIOXSALEN Therap cat: melanizing agent, antipsoriatic	0.2
D14	1500596	C14H12O3	228.2	TRIOXSALEN Therap cat: melanizing agent, antipsoriatic	0.02
D15	1502111	C8H12N4O5	244.2	5-AZACYTIDINE Antineoplastic pyrimidine antimetabolite: inhibits nucleic acid replication	0.2
D16	1502111	C8H12N4O5	244.2	5-AZACYTIDINE Antineoplastic pyrimidine antimetabolite: inhibits nucleic acid replication	0.02
D17	1501189	C9H11FN2O6	262.2	5-FLUORO-5'-DEOXYURIDINE antineoplastic pyrimidine antimetabolite: inhibits nucleic acid replication	0.2
D18	1501189	C9H11FN2O6	262.2	5-FLUORO-5'-DEOXYURIDINE antineoplastic pyrimidine antimetabolite: inhibits nucleic acid replication	0.02
D19	1500272	C29H42Cl2N2O4	553.6	EMETINE HYDROCHLORIDE Therap cat: Antiamebic; inhibits RNA, DNA and protein synthesis	0.2
D20	1500272	C29H42Cl2N2O4	553.6	EMETINE HYDROCHLORIDE Therap cat: Antiamebic; inhibits RNA, DNA and protein synthesis	0.02
D21	1503265	C13H8Cl2N2O4	327.1	NICOLSAMIDE Therap cat: anthelmintic	0.2
D22	1503265	C13H8Cl2N2O4	327.1	NICOLSAMIDE Therap cat: anthelmintic	0.02
D23	C	C2H6OS	78.13	DMSO	0.2
D24	C	C2H6OS	78.13	DMSO	0.02
E01	C	C2H6OS	78.13	DMSO	20
E02	C	C2H6OS	78.13	DMSO	2
E03	1500609	C10H13N5O4	267.2	VIDARABINE Therap cat: antiviral	20
E04	1500609	C10H13N5O4	267.2	VIDARABINE Therap cat: antiviral	2
E05	1500435	C7H5N3O5	211.1	NITROMIDE antibacterial; antiprotozoal	20
E06	1500435	C7H5N3O5	211.1	NITROMIDE antibacterial; antiprotozoal	2
E07	1500205	C22H25NO6	399.4	COLCHICINE Therap cat: Gout suppressant spindle poison binds to tubulin; inhibits microtubular assembly	20
E08	1500205	C22H25NO6	399.4	COLCHICINE Therap cat: Gout suppressant spindle poison binds to tubulin; inhibits microtubular assembly	2
E09	1500344	CH4N2O2	76.1	HYDROXYUREA Therap cat: Antineoplastic S-phase/G-1 interface inhibitor tetratogen: inhibits ribonucleoside diphosphate reductase	20
E10	1500344	CH4N2O2	76.1	HYDROXYUREA Therap cat: Antineoplastic S-phase/G-1 interface inhibitor tetratogen: inhibits ribonucleoside diphosphate reductase	2
E11	310035	C20H15NO8S	429.4	SANGUINARINE SULFATE antineoplastic, keratolytic; antiplaque J Heterocyclic Chem 9: 1453 (1972)	20
E12	310035	C20H15NO8S	429.4	SANGUINARINE SULFATE antineoplastic, keratolytic; antiplaque J Heterocyclic Chem 9: 1453 (1972)	2
E13	1502232	C20H16N2O4	348.4	CAMPTOTHECIN antineoplastic, antiprotozoal ex Camptotheca acuminata JACS 88: 3888 (1966)	20
E14	1502232	C20H16N2O4	348.4	CAMPTOTHECIN antineoplastic, antiprotozoal ex Camptotheca acuminata JACS 88: 3888 (1966)	2
E15	300147	C18H16O7	344.3	USNIC ACID Therap cat: antibacterial, antineoplastic J Chem Soc, 1953, 603; Antibiotics I (Verlag), 1967, p 611	20
E16	300147	C18H16O7	344.3	USNIC ACID Therap cat: antibacterial, antineoplastic J Chem Soc, 1953, 603; Antibiotics I (Verlag), 1967, p 611	2
E17	1500174	C11H12Cl2N2O5	323.1	CHLORAMPHENICOL antibacterial; antirickettsial inhibits protein synthesis	20
E18	1500174	C11H12Cl2N2O5	323.1	CHLORAMPHENICOL antibacterial; antirickettsial inhibits protein synthesis	2
E19	1500543	C8H15N3O7	265.2	STREPTOZOSIN Therap cat: Antineoplastic alkylating agent binds to DNA	20
E20	1500543	C8H15N3O7	265.2	STREPTOZOSIN Therap cat: Antineoplastic alkylating agent binds to DNA	2
E21	1500133	C9H7N7O2S	277.3	AZATHIOPRINE Immunosuppressive; antineoplastic; antirheumatic; inhibits nucleic acid replication	20
E22	1500133	C9H7N7O2S	277.3	AZATHIOPRINE Immunosuppressive; antineoplastic; antirheumatic; inhibits nucleic acid replication	2
E23	C	C2H6OS	78.13	DMSO	20
E24	C	C2H6OS	78.13	DMSO	2
F01	C	C2H6OS	78.13	DMSO	0.2
F02	C	C2H6OS	78.13	DMSO	0.02
F03	1500609	C10H13N5O4	267.2	VIDARABINE Therap cat: antiviral	0.2
F04	1500609	C10H13N5O4	267.2	VIDARABINE Therap cat: antiviral	0.02
F05	1500435	C7H5N3O5	211.1	NITROMIDE antibacterial; antiprotozoal	0.2
F06	1500435	C7H5N3O5	211.1	NITROMIDE antibacterial; antiprotozoal	0.02
F07	1500205	C22H25NO6	399.4	COLCHICINE Therap cat: Gout suppressant spindle poison binds to tubulin; inhibits microtubular assembly	0.2
F08	1500205	C22H25NO6	399.4	COLCHICINE Therap cat: Gout suppressant spindle poison binds to tubulin; inhibits microtubular assembly	0.02
F09	1500344	CH4N2O2	76.1	HYDROXYUREA Therap cat: Antineoplastic S-phase/G-1 interface inhibitor tetratogen: inhibits ribonucleoside diphosphate reductase	0.2
F10	1500344	CH4N2O2	76.1	HYDROXYUREA Therap cat: Antineoplastic S-phase/G-1 interface inhibitor tetratogen: inhibits ribonucleoside diphosphate reductase	0.02
F11	310035	C20H15NO8S	429.4	SANGUINARINE SULFATE antineoplastic, keratolytic; antiplaque J Heterocyclic Chem 9: 1453 (1972)	0.2
F12	310035	C20H15NO8S	429.4	SANGUINARINE SULFATE antineoplastic, keratolytic; antiplaque J Heterocyclic Chem 9: 1453 (1972)	0.02
F13	1502232	C20H16N2O4	348.4	CAMPTOTHECIN antineoplastic, antiprotozoal ex Camptotheca acuminata JACS 88: 3888 (1966)	0.2
F14	1502232	C20H16N2O4	348.4	CAMPTOTHECIN antineoplastic, antiprotozoal ex Camptotheca acuminata JACS 88: 3888 (1966)	0.02
F15	300147	C18H16O7	344.3	USNIC ACID Therap cat: antibacterial, antineoplastic J Chem Soc, 1953, 603; Antibiotics I (Verlag), 1967, p 611	0.2
F16	300147	C18H16O7	344.3	USNIC ACID Therap cat: antibacterial, antineoplastic J Chem Soc, 1953, 603; Antibiotics I (Verlag), 1967, p 611	0.02
F17	1500174	C11H12Cl2N2O5	323.1	CHLORAMPHENICOL antibacterial; antirickettsial inhibits protein synthesis	0.2
F18	1500174	C11H12Cl2N2O5	323.1	CHLORAMPHENICOL antibacterial; antirickettsial inhibits protein synthesis	0.02
F19	1500543	C8H15N3O7	265.2	STREPTOZOSIN Therap cat: Antineoplastic alkylating agent binds to DNA	0.2
F20	1500543	C8H15N3O7	265.2	STREPTOZOSIN Therap cat: Antineoplastic alkylating agent binds to DNA	0.02
F21	1500133	C9H7N7O2S	277.3	AZATHIOPRINE Immunosuppressive; antineoplastic; antirheumatic; inhibits nucleic acid replication	0.2
F22	1500133	C9H7N7O2S	277.3	AZATHIOPRINE Immunosuppressive; antineoplastic; antirheumatic; inhibits nucleic acid replication	0.02
F23	C	C2H6OS	78.13	DMSO	0.2
F24	C	C2H6OS	78.13	DMSO	0.02
G01	C	C2H6OS	78.13	DMSO	20
G02	C	C2H6OS	78.13	DMSO	2
G03	1501110	C16H13N3O3	295.3	MEBENDAZOLE Therap cat: Antihelmintic	20
G04	1501110	C16H13N3O3	295.3	MEBENDAZOLE Therap cat: Antihelmintic	2
G05	1502019	CNa3O5P	192	FOSCARNET Therap cat: antiviral	20
G06	1502019	CNa3O5P	192	FOSCARNET Therap cat: antiviral	2
G07	1503998	C18H22N2O6	362.4	DIAZIQUONE Therap cat: antineoplastic	20
G08	1503998	C18H22N2O6	362.4	DIAZIQUONE Therap cat: antineoplastic	2
G09	1500557	C32H37NO8	563.7	TAMOXIFEN CITRATE Therap cat: estrogen antagonist, anticancer	20
G10	1500557	C32H37NO8	563.7	TAMOXIFEN CITRATE Therap cat: estrogen antagonist, anticancer	2
G11	1500898	C15H10O5	270.2	EMODIN antimicrobial, anticancer cathartic	20
G12	1500898	C15H10O5	270.2	EMODIN antimicrobial, anticancer cathartic	2
G13	1500124	C14H19ClN4	278.8	AMPROLIUM Coccidiostat membrane disruptor	20
G14	1500124	C14H19ClN4	278.8	AMPROLIUM Coccidiostat membrane disruptor	2
G15	1500618	C14H14ClN3	259.7	ACRIFLAVINIUM HYDROCHLORIDE Anti-infective; intercalating agent: interferes with DNA transcription and replication	20
G16	1500618	C14H14ClN3	259.7	ACRIFLAVINIUM HYDROCHLORIDE Anti-infective; intercalating agent: interferes with DNA transcription and replication	2
G17	1500520	C12H13ClN4	248.7	PYRIMETHAMINE Therap cat: Antimalarial	20
G18	1500520	C12H13ClN4	248.7	PYRIMETHAMINE Therap cat: Antimalarial	2
G19	1500152	C6H14O6S2	246.3	BUSULFAN Antineoplastic alkylating agent: crosslinks guanine residues	20
G20	1500152	C6H14O6S2	246.3	BUSULFAN Antineoplastic alkylating agent: crosslinks guanine residues	2
G21	310010	C15H20O2	232.3	HELENINE Therap cat: antibacterial, antineoplastic, anthelmintic	20
G22	310010	C15H20O2	232.3	HELENINE Therap cat: antibacterial, antineoplastic, anthelmintic	2
G23	C	C2H6OS	78.13	DMSO	20
G24	C	C2H6OS	78.13	DMSO	2
H01	C	C2H6OS	78.13	DMSO	0.2
H02	C	C2H6OS	78.13	DMSO	0.02
H03	1501110	C16H13N3O3	295.3	MEBENDAZOLE Therap cat: Antihelmintic	0.2
H04	1501110	C16H13N3O3	295.3	MEBENDAZOLE Therap cat: Antihelmintic	0.02
H05	1502019	CNa3O5P	192	FOSCARNET Therap cat: antiviral	0.2
H06	1502019	CNa3O5P	192	FOSCARNET Therap cat: antiviral	0.02
H07	1503998	C18H22N2O6	362.4	DIAZIQUONE Therap cat: antineoplastic	0.2
H08	1503998	C18H22N2O6	362.4	DIAZIQUONE Therap cat: antineoplastic	0.02
H09	1500557	C32H37NO8	563.7	TAMOXIFEN CITRATE Therap cat: estrogen antagonist, anticancer	0.2
H10	1500557	C32H37NO8	563.7	TAMOXIFEN CITRATE Therap cat: estrogen antagonist, anticancer	0.02
H11	1500898	C15H10O5	270.2	EMODIN antimicrobial, anticancer cathartic	0.2
H12	1500898	C15H10O5	270.2	EMODIN antimicrobial, anticancer cathartic	0.02
H13	1500124	C14H19ClN4	278.8	AMPROLIUM Coccidiostat membrane disruptor	0.2
H14	1500124	C14H19ClN4	278.8	AMPROLIUM Coccidiostat membrane disruptor	0.02
H15	1500618	C14H14ClN3	259.7	ACRIFLAVINIUM HYDROCHLORIDE Anti-infective; intercalating agent: interferes with DNA transcription and replication	0.2
H16	1500618	C14H14ClN3	259.7	ACRIFLAVINIUM HYDROCHLORIDE Anti-infective; intercalating agent: interferes with DNA transcription and replication	0.02
H17	1500520	C12H13ClN4	248.7	PYRIMETHAMINE Therap cat: Antimalarial	0.2
H18	1500520	C12H13ClN4	248.7	PYRIMETHAMINE Therap cat: Antimalarial	0.02
H19	1500152	C6H14O6S2	246.3	BUSULFAN Antineoplastic alkylating agent: crosslinks guanine residues	0.2
H20	1500152	C6H14O6S2	246.3	BUSULFAN Antineoplastic alkylating agent: crosslinks guanine residues	0.02
H21	310010	C15H20O2	232.3	HELENINE Therap cat: antibacterial, antineoplastic, anthelmintic	0.2
H22	310010	C15H20O2	232.3	HELENINE Therap cat: antibacterial, antineoplastic, anthelmintic	0.02
H23	C	C2H6OS	78.13	DMSO	0.2
H24	C	C2H6OS	78.13	DMSO	0.02
I01	C	C2H6OS	78.13	DMSO	20
I02	C	C2H6OS	78.13	DMSO	2
I03	1500387	C5H4N4S	152.2	MERCAPTOPURINE Therap cat: Antineoplastic purine antimetabolite: inhibits nucleic acid replication	20
I04	1500387	C5H4N4S	152.2	MERCAPTOPURINE Therap cat: Antineoplastic purine antimetabolite: inhibits nucleic acid replication	2
I05	1502116	C2H9ClN2	96.6	1,2-DIMETHYLHYDRAZINE HYDROCHLORIDE antineoplastic generate methyl carbonium ions	20
I06	1502116	C2H9ClN2	96.6	1,2-DIMETHYLHYDRAZINE HYDROCHLORIDE antineoplastic generate methyl carbonium ions	2
I07	1502252	C16H23NO6	325.4	MONOCROTALINE Therap cat: antineoplastic, insect sterilant JACS 72: 158 (1950)	20
I08	1502252	C16H23NO6	325.4	MONOCROTALINE Therap cat: antineoplastic, insect sterilant JACS 72: 158 (1950)	2
I09	201664	C29H38O4	450.6	CELASTROL antineoplastic, antiinflamatory ex Celastrus scandens & Tripterygium wilfordii Tet Lett 1962: 603	20
I10	201664	C29H38O4	450.6	CELASTROL antineoplastic, antiinflamatory ex Celastrus scandens & Tripterygium wilfordii Tet Lett 1962: 603	2
I11	1502106	C6H12N2O4Pt	371.3	CARBOPLATIN antineoplastic; convulsant crosslinks DNA	20
I12	1502106	C6H12N2O4Pt	371.3	CARBOPLATIN antineoplastic; convulsant crosslinks DNA	2
I13	330082	C14H10Cl4	320	MITOTANE Therap cat: insecticide, antineoplastic	20
I14	330082	C14H10Cl4	320	MITOTANE Therap cat: insecticide, antineoplastic	2
I15	1500179	C18H26ClN3	319.9	CHLOROQUINE antimalarial; antiamebic; antirheumatic intercalating agent: interferes with DNA transcription and replication	20
I16	1500179	C18H26ClN3	319.9	CHLOROQUINE antimalarial; antiamebic; antirheumatic intercalating agent: interferes with DNA transcription and replication	2
I17	100537	C27H43NO2	413.6	SOLASODINE antineoplastic, antiinflammatory ex numerous Solanum spp JACS 76: 4245 (1954); Alkaloids 19: 81 (1981)	20
I18	100537	C27H43NO2	413.6	SOLASODINE antineoplastic, antiinflammatory ex numerous Solanum spp JACS 76: 4245 (1954); Alkaloids 19: 81 (1981)	2
I19	1500171	C14H19Cl2NO2	304.2	CHLORAMBUCIL Therap cat: Antineoplastic; tetratogen alkylating agent: crosslinks DNA	20
I20	1500171	C14H19Cl2NO2	304.2	CHLORAMBUCIL Therap cat: Antineoplastic; tetratogen alkylating agent: crosslinks DNA	2
I21	1503927	C12H9F3N2O2	270.2	LEFUNAMIDE Therap cat: antineoplastic, PDGF receptor blocker	20
I22	1503927	C12H9F3N2O2	270.2	LEFUNAMIDE Therap cat: antineoplastic, PDGF receptor blocker	2
I23	C	C2H6OS	78.13	DMSO	20
I24	C	C2H6OS	78.13	DMSO	2
J01	C	C2H6OS	78.13	DMSO	0.2
J02	C	C2H6OS	78.13	DMSO	0.02
J03	1500387	C5H4N4S	152.2	MERCAPTOPURINE Therap cat: Antineoplastic purine antimetabolite: inhibits nucleic acid replication	0.2
J04	1500387	C5H4N4S	152.2	MERCAPTOPURINE Therap cat: Antineoplastic purine antimetabolite: inhibits nucleic acid replication	0.02
J05	1502116	C2H9ClN2	96.6	1,2-DIMETHYLHYDRAZINE HYDROCHLORIDE antineoplastic generate methyl carbonium ions	0.2
J06	1502116	C2H9ClN2	96.6	1,2-DIMETHYLHYDRAZINE HYDROCHLORIDE antineoplastic generate methyl carbonium ions	0.02
J07	1502252	C16H23NO6	325.4	MONOCROTALINE Therap cat: antineoplastic, insect sterilant JACS 72: 158 (1950)	0.2
J08	1502252	C16H23NO6	325.4	MONOCROTALINE Therap cat: antineoplastic, insect sterilant JACS 72: 158 (1950)	0.02
J09	201664	C29H38O4	450.6	CELASTROL antineoplastic, antiinflamatory ex Celastrus scandens & Tripterygium wilfordii Tet Lett 1962: 603	0.2
J10	201664	C29H38O4	450.6	CELASTROL antineoplastic, antiinflamatory ex Celastrus scandens & Tripterygium wilfordii Tet Lett 1962: 603	0.02
J11	1502106	C6H12N2O4Pt	371.3	CARBOPLATIN antineoplastic; convulsant crosslinks DNA	0.2
J12	1502106	C6H12N2O4Pt	371.3	CARBOPLATIN antineoplastic; convulsant crosslinks DNA	0.02
J13	330082	C14H10Cl4	320	MITOTANE Therap cat: insecticide, antineoplastic	0.2
J14	330082	C14H10Cl4	320	MITOTANE Therap cat: insecticide, antineoplastic	0.02
J15	1500179	C18H26ClN3	319.9	CHLOROQUINE antimalarial; antiamebic; antirheumatic intercalating agent: interferes with DNA transcription and replication	0.2
J16	1500179	C18H26ClN3	319.9	CHLOROQUINE antimalarial; antiamebic; antirheumatic intercalating agent: interferes with DNA transcription and replication	0.02
J17	100537	C27H43NO2	413.6	SOLASODINE antineoplastic, antiinflammatory ex numerous Solanum spp JACS 76: 4245 (1954); Alkaloids 19: 81 (1981)	0.2
J18	100537	C27H43NO2	413.6	SOLASODINE antineoplastic, antiinflammatory ex numerous Solanum spp JACS 76: 4245 (1954); Alkaloids 19: 81 (1981)	0.02
J19	1500171	C14H19Cl2NO2	304.2	CHLORAMBUCIL Therap cat: Antineoplastic; tetratogen alkylating agent: crosslinks DNA	0.2
J20	1500171	C14H19Cl2NO2	304.2	CHLORAMBUCIL Therap cat: Antineoplastic; tetratogen alkylating agent: crosslinks DNA	0.02
J21	1503927	C12H9F3N2O2	270.2	LEFUNAMIDE Therap cat: antineoplastic, PDGF receptor blocker	0.2
J22	1503927	C12H9F3N2O2	270.2	LEFUNAMIDE Therap cat: antineoplastic, PDGF receptor blocker	0.02
J23	C	C2H6OS	78.13	DMSO	0.2
J24	C	C2H6OS	78.13	DMSO	0.02
K01	C	C2H6OS	78.13	DMSO	20
K02	C	C2H6OS	78.13	DMSO	2
K03	1503059	C9H11FN2O5	246.2	FLOXURIDINE Therap cat: antineoplastic, antimetabolite	20
K04	1503059	C9H11FN2O5	246.2	FLOXURIDINE Therap cat: antineoplastic, antimetabolite	2
K05	1500398	C20H22N8O5	454.4	METHOTREXATE Therap cat: Antineoplastic; antirheumatic folic acid antagonist	20
K06	1500398	C20H22N8O5	454.4	METHOTREXATE Therap cat: Antineoplastic; antirheumatic folic acid antagonist	2
K07	1504020	C13H9NO	195.2	ACRIDONE antineoplastic	20
K08	1504020	C13H9NO	195.2	ACRIDONE antineoplastic	2
K09	1500573	C5H5N5S	167.2	THIOGUANINE Therap cat: Antineoplastic purine antimetabolite: antimetabolite: inhibits nucleic acid replication	20
K10	1500573	C5H5N5S	167.2	THIOGUANINE Therap cat: Antineoplastic purine antimetabolite: antimetabolite: inhibits nucleic acid replication	2
K11	1503304	C3H7NO2	89.1	URETHANE Therap cat: antineoplastic, cytotoxic	20
K12	1503304	C3H7NO2	89.1	URETHANE Therap cat: antineoplastic, cytotoxic	2
K13	1502107	H6Cl2N2Pt	300.1	CISPLATIN Therap cat: antineoplastic; convulsant crosslinks DNA	20
K14	1502107	H6Cl2N2Pt	300.1	CISPLATIN Therap cat: antineoplastic; convulsant crosslinks DNA	2
K15	1503990	C24H40N2	356.6	CONESSINE Therap cat: antibacterial, antineoplastic	20
K16	1503990	C24H40N2	356.6	CONESSINE Therap cat: antibacterial, antineoplastic	2
K17	1503640	C15H20O3	248.3	PARTHENOLIDE antiinflamation, immune suppressant antineoplastic	20
K18	1503640	C15H20O3	248.3	PARTHENOLIDE antiinflamation, immune suppressant antineoplastic	2
K19	1503110	C5H9Cl2N3O2	214.1	CARMUSTINE antineoplastic	20
K20	1503110	C5H9Cl2N3O2	214.1	CARMUSTINE antineoplastic	2
K21	200022	C30H36ClNO10	606.1	AKLAVIN HYDROCHLORIDE antibiotic of the e-isorhodomycin group antineoplastic J Antibiotics 30:88(1977)	20
K22	200022	C30H36ClNO10	606.1	AKLAVIN HYDROCHLORIDE antibiotic of the e-isorhodomycin group antineoplastic J Antibiotics 30:88(1977)	2
K23	C	C2H6OS	78.13	DMSO	20
K24	C	C2H6OS	78.13	DMSO	2
L01	C	C2H6OS	78.13	DMSO	0.2
L02	C	C2H6OS	78.13	DMSO	0.02
L03	1503059	C9H11FN2O5	246.2	FLOXURIDINE Therap cat: antineoplastic, antimetabolite	0.2
L04	1503059	C9H11FN2O5	246.2	FLOXURIDINE Therap cat: antineoplastic, antimetabolite	0.02
L05	1500398	C20H22N8O5	454.4	METHOTREXATE Therap cat: Antineoplastic; antirheumatic folic acid antagonist	0.2
L06	1500398	C20H22N8O5	454.4	METHOTREXATE Therap cat: Antineoplastic; antirheumatic folic acid antagonist	0.02
L07	1504020	C13H9NO	195.2	ACRIDONE antineoplastic	0.2
L08	1504020	C13H9NO	195.2	ACRIDONE antineoplastic	0.02
L09	1500573	C5H5N5S	167.2	THIOGUANINE Therap cat: Antineoplastic purine antimetabolite: antimetabolite: inhibits nucleic acid replication	0.2
L10	1500573	C5H5N5S	167.2	THIOGUANINE Therap cat: Antineoplastic purine antimetabolite: antimetabolite: inhibits nucleic acid replication	0.02
L11	1503304	C3H7NO2	89.1	URETHANE Therap cat: antineoplastic, cytotoxic	0.2
L12	1503304	C3H7NO2	89.1	URETHANE Therap cat: antineoplastic, cytotoxic	0.02
L13	1502107	H6Cl2N2Pt	300.1	CISPLATIN Therap cat: antineoplastic; convulsant crosslinks DNA	0.2
L14	1502107	H6Cl2N2Pt	300.1	CISPLATIN Therap cat: antineoplastic; convulsant crosslinks DNA	0.02
L15	1503990	C24H40N2	356.6	CONESSINE Therap cat: antibacterial, antineoplastic	0.2
L16	1503990	C24H40N2	356.6	CONESSINE Therap cat: antibacterial, antineoplastic	0.02
L17	1503640	C15H20O3	248.3	PARTHENOLIDE antiinflamation, immune suppressant antineoplastic	0.2
L18	1503640	C15H20O3	248.3	PARTHENOLIDE antiinflamation, immune suppressant antineoplastic	0.02
L19	1503110	C5H9Cl2N3O2	214.1	CARMUSTINE antineoplastic	0.2
L20	1503110	C5H9Cl2N3O2	214.1	CARMUSTINE antineoplastic	0.02
L21	200022	C30H36ClNO10	606.1	AKLAVIN HYDROCHLORIDE antibiotic of the e-isorhodomycin group antineoplastic J Antibiotics 30:88(1977)	0.2
L22	200022	C30H36ClNO10	606.1	AKLAVIN HYDROCHLORIDE antibiotic of the e-isorhodomycin group antineoplastic J Antibiotics 30:88(1977)	0.02
L23	C	C2H6OS	78.13	DMSO	0.2
L24	C	C2H6OS	78.13	DMSO	0.02
M01	C	C2H6OS	78.13	DMSO	20
M02	C	C2H6OS	78.13	DMSO	2
M03	1500375	C5H11Cl2N	156.1	MECHLORETHAMINE Therap cat: antineoplastic; tetratogen alkylating agent: crosslinks DNA	20
M04	1500375	C5H11Cl2N	156.1	MECHLORETHAMINE Therap cat: antineoplastic; tetratogen alkylating agent: crosslinks DNA	2
M05	1502244	C20H27NO11	457.4	AMYGDALIN antiinflammation, experimatal antineoplastic	20
M06	1502244	C20H27NO11	457.4	AMYGDALIN antiinflammation, experimatal antineoplastic	2
M07	1502112	C15H23NO4	281.4	CYCLOHEXIMIDE Therap cat: inhibits protein synthesis	20
M08	1502112	C15H23NO4	281.4	CYCLOHEXIMIDE Therap cat: inhibits protein synthesis	2
M09	200013	C23H22O6	394.4	ROTENONE acaricide, ectoparasiticide ex Derris spp antineoplastic, mitochondrial poison Chem Rev 12: 181 (1933)	20
M10	200013	C23H22O6	394.4	ROTENONE acaricide, ectoparasiticide ex Derris spp antineoplastic, mitochondrial poison Chem Rev 12: 181 (1933)	2
M11	1502114	C9H10FNO2	183.2	p-FLUOROPHENYLALANINE Therap cat; aminoacid antagonist protein synthesis inhibitor	20
M12	1502114	C9H10FNO2	183.2	p-FLUOROPHENYLALANINE Therap cat; aminoacid antagonist protein synthesis inhibitor	2
M13	1501016	C15H13N3O2S	299.4	FENBENDAZOLE Therap cat: anthelmintic	20
M14	1501016	C15H13N3O2S	299.4	FENBENDAZOLE Therap cat: anthelmintic	2
M15	1503970	CH6ClNO	83.5	METHOXAMINE HYDROCHLORIDE Therap cat: mutagen, blocks DNA repair hydroxymethyltransferase inhibitor	20
M16	1503970	CH6ClNO	83.5	METHOXAMINE HYDROCHLORIDE Therap cat: mutagen, blocks DNA repair hydroxymethyltransferase inhibitor	2
M17	1502109	C10H13N5O4	267.2	ZIDOVUDINE [AZT] Therap cat: RT transferase inhibitor antiviral	20
M18	1502109	C10H13N5O4	267.2	ZIDOVUDINE [AZT] Therap cat: RT transferase inhibitor antiviral	2
M19	1500522	C23H32Cl3N3O	472.9	QUINACRINE HYDROCHLORIDE Therap cat: anthelmintic; antimalarial intercalating agent	20
M20	1500522	C23H32Cl3N3O	472.9	QUINACRINE HYDROCHLORIDE Therap cat: anthelmintic; antimalarial intercalating agent	2
M21	1503694	C7H8N2O	136.2	3-AMINOBENZAMIDE antiproliferative; killer cell blocker Biochem Biophys Res Commun 225: 826	20
M22	1503694	C7H8N2O	136.2	3-AMINOBENZAMIDE antiproliferative; killer cell blocker Biochem Biophys Res Commun 225: 826	2
M23	C	C2H6OS	78.13	DMSO	20
M24	C	C2H6OS	78.13	DMSO	2
N01	C	C2H6OS	78.13	DMSO	0.2
N02	C	C2H6OS	78.13	DMSO	0.02
N03	1500375	C5H11Cl2N	156.1	MECHLORETHAMINE Therap cat: antineoplastic; tetratogen alkylating agent: crosslinks DNA	0.2
N04	1500375	C5H11Cl2N	156.1	MECHLORETHAMINE Therap cat: antineoplastic; tetratogen alkylating agent: crosslinks DNA	0.02
N05	1502244	C20H27NO11	457.4	AMYGDALIN antiinflammation, experimatal antineoplastic	0.2
N06	1502244	C20H27NO11	457.4	AMYGDALIN antiinflammation, experimatal antineoplastic	0.02
N07	1502112	C15H23NO4	281.4	CYCLOHEXIMIDE Therap cat: inhibits protein synthesis	0.2
N08	1502112	C15H23NO4	281.4	CYCLOHEXIMIDE Therap cat: inhibits protein synthesis	0.02
N09	200013	C23H22O6	394.4	ROTENONE acaricide, ectoparasiticide ex Derris spp antineoplastic, mitochondrial poison Chem Rev 12: 181 (1933)	0.2
N10	200013	C23H22O6	394.4	ROTENONE acaricide, ectoparasiticide ex Derris spp antineoplastic, mitochondrial poison Chem Rev 12: 181 (1933)	0.02
N11	1502114	C9H10FNO2	183.2	p-FLUOROPHENYLALANINE Therap cat; aminoacid antagonist protein synthesis inhibitor	0.2
N12	1502114	C9H10FNO2	183.2	p-FLUOROPHENYLALANINE Therap cat; aminoacid antagonist protein synthesis inhibitor	0.02
N13	1501016	C15H13N3O2S	299.4	FENBENDAZOLE Therap cat: anthelmintic	0.2
N14	1501016	C15H13N3O2S	299.4	FENBENDAZOLE Therap cat: anthelmintic	0.02
N15	1503970	CH6ClNO	83.5	METHOXAMINE HYDROCHLORIDE Therap cat: mutagen, blocks DNA repair hydroxymethyltransferase inhibitor	0.2
N16	1503970	CH6ClNO	83.5	METHOXAMINE HYDROCHLORIDE Therap cat: mutagen, blocks DNA repair hydroxymethyltransferase inhibitor	0.02
N17	1502109	C10H13N5O4	267.2	ZIDOVUDINE [AZT] Therap cat: RT transferase inhibitor antiviral	0.2
N18	1502109	C10H13N5O4	267.2	ZIDOVUDINE [AZT] Therap cat: RT transferase inhibitor antiviral	0.02
N19	1500522	C23H32Cl3N3O	472.9	QUINACRINE HYDROCHLORIDE Therap cat: anthelmintic; antimalarial intercalating agent	0.2
N20	1500522	C23H32Cl3N3O	472.9	QUINACRINE HYDROCHLORIDE Therap cat: anthelmintic; antimalarial intercalating agent	0.02
N21	1503694	C7H8N2O	136.2	3-AMINOBENZAMIDE antiproliferative; killer cell blocker Biochem Biophys Res Commun 225: 826	0.2
N22	1503694	C7H8N2O	136.2	3-AMINOBENZAMIDE antiproliferative; killer cell blocker Biochem Biophys Res Commun 225: 826	0.02
N23	C	C2H6OS	78.13	DMSO	0.2
N24	C	C2H6OS	78.13	DMSO	0.02
O01	C	C2H6OS	78.13	DMSO	20
O02	C	C2H6OS	78.13	DMSO	2
O03	1500811	C20H18ClNO4	371.8	BERBERINE CHLORIDE antipyretic, antimalarial, antineoplastic ex Berberis spp	20
O04	1500811	C20H18ClNO4	371.8	BERBERINE CHLORIDE antipyretic, antimalarial, antineoplastic ex Berberis spp	2
O05	1503065	C9H18N6	210.3	ALTRETAMINE antineoplastic	20
O06	1503065	C9H18N6	210.3	ALTRETAMINE antineoplastic	2
O07	300038	C10H6O3	174.2	JUGLONE antineoplastic, antifungal	20
O08	300038	C10H6O3	174.2	JUGLONE antineoplastic, antifungal	2
O09	1503014	C7H5ClN2O3	200.6	AKLOMIDE antiprotozoal, antineoplastic	20
O10	1503014	C7H5ClN2O3	200.6	AKLOMIDE antiprotozoal, antineoplastic	2
O11	1503903	C12H15N3O2S	265.3	ALBENDAZOLE anthelmintic	20
O12	1503903	C12H15N3O2S	265.3	ALBENDAZOLE anthelmintic	2
O13	1500841	C19H22N2O	294.4	CINCHONINE Therap cat: antimalarial	20
O14	1500841	C19H22N2O	294.4	CINCHONINE Therap cat: antimalarial	2
O15	1503422	C10H18ClN3O2	247.7	SEMUSTINE Therap cat: antineoplastic	20
O16	1503422	C10H18ClN3O2	247.7	SEMUSTINE Therap cat: antineoplastic	2
O17	1500674	C17H20O6	320.3	MYCOPHENOLIC ACID Therap cat: antineoplastic	20
O18	1500674	C17H20O6	320.3	MYCOPHENOLIC ACID Therap cat: antineoplastic	2
O19	1503036	C8H7N3O5	225.2	DINITOLMIDE Therap cat: antiprotozoal	20
O20	1503036	C8H7N3O5	225.2	DINITOLMIDE Therap cat: antiprotozoal	2
O21	1503214	C11H16N2O5	256.3	EDOXUDINE antiviral	20
O22	1503214	C11H16N2O5	256.3	EDOXUDINE antiviral	2
O23	C	C2H6OS	78.13	DMSO	20
O24	C	C2H6OS	78.13	DMSO	2
P01	C	C2H6OS	78.13	DMSO	0.2
P02	C	C2H6OS	78.13	DMSO	0.02
P03	1500811	C20H18ClNO4	371.8	BERBERINE CHLORIDE antipyretic, antimalarial, antineoplastic ex Berberis spp	0.2
P04	1500811	C20H18ClNO4	371.8	BERBERINE CHLORIDE antipyretic, antimalarial, antineoplastic ex Berberis spp	0.02
P05	1503065	C9H18N6	210.3	ALTRETAMINE antineoplastic	0.2
P06	1503065	C9H18N6	210.3	ALTRETAMINE antineoplastic	0.02
P07	300038	C10H6O3	174.2	JUGLONE antineoplastic, antifungal	0.2
P08	300038	C10H6O3	174.2	JUGLONE antineoplastic, antifungal	0.02
P09	1503014	C7H5ClN2O3	200.6	AKLOMIDE antiprotozoal, antineoplastic	0.2
P10	1503014	C7H5ClN2O3	200.6	AKLOMIDE antiprotozoal, antineoplastic	0.02
P11	1503903	C12H15N3O2S	265.3	ALBENDAZOLE anthelmintic	0.2
P12	1503903	C12H15N3O2S	265.3	ALBENDAZOLE anthelmintic	0.02
P13	1500841	C19H22N2O	294.4	CINCHONINE Therap cat: antimalarial	0.2
P14	1500841	C19H22N2O	294.4	CINCHONINE Therap cat: antimalarial	0.02
P15	1503422	C10H18ClN3O2	247.7	SEMUSTINE Therap cat: antineoplastic	0.2
P16	1503422	C10H18ClN3O2	247.7	SEMUSTINE Therap cat: antineoplastic	0.02
P17	1500674	C17H20O6	320.3	MYCOPHENOLIC ACID Therap cat: antineoplastic	0.2
P18	1500674	C17H20O6	320.3	MYCOPHENOLIC ACID Therap cat: antineoplastic	0.02
P19	1503036	C8H7N3O5	225.2	DINITOLMIDE Therap cat: antiprotozoal	0.2
P20	1503036	C8H7N3O5	225.2	DINITOLMIDE Therap cat: antiprotozoal	0.02
P21	1503214	C11H16N2O5	256.3	EDOXUDINE antiviral	0.2
P22	1503214	C11H16N2O5	256.3	EDOXUDINE antiviral	0.02
P23	C	C2H6OS	78.13	DMSO	0.2
P24	C	C2H6OS	78.13	DMSO	0.02

## Sheet: Microsourse_screen
		Final Concentration [mM]		average loess.log data						unlogged data			% of the lowest concentration, (data in RED excluded from analysis, <30% response)
Key	Name		2D7d	MG4+7d	MG7d	PH4+7d	PH7d	2D7d	MG4+7d	MG7d	PH4+7d	PH7d	2D7d	MG4+7d	MG7d	PH4+7d	PH7d
MCAX01-J06	1,2-DIMETHYLHYDRAZINE HYDROCHLORIDE antineoplastic generate methyl carbonium ions	20	0.13057	0.748695	0.275117	0.381396	0.136801	1.09473	1.68027	1.21009	1.3026	1.09946	100	100	100	100	100
MCAX01-J05	1,2-DIMETHYLHYDRAZINE HYDROCHLORIDE antineoplastic generate methyl carbonium ions	2	0.124547	0.873575	0.2779	0.363356	0.27615	1.09017	1.8322	1.21243	1.28641	1.21096	99.5834	109.042	100.193	98.7574	110.141
MCAX01-I06	1,2-DIMETHYLHYDRAZINE HYDROCHLORIDE antineoplastic generate methyl carbonium ions	0.2	0.125807	0.753771	0.172592	0.305868	0.441115	1.09112	1.68619	1.12708	1.23616	1.35765	99.6704	100.352	93.1401	94.8995	123.483
MCAX01-I05	1,2-DIMETHYLHYDRAZINE HYDROCHLORIDE antineoplastic generate methyl carbonium ions	0.02	0.14997	0.806093	0.238425	0.32336	0.341935	1.10955	1.74847	1.1797	1.25124	1.26746	101.354	104.059	97.4888	96.0571	115.279
MCAX01-N22	3-AMINOBENZAMIDE antiproliferative; killer cell blocker Biochem Biophys Res Commun 225: 826	20	0.116932	0.891951	0.285829	0.296271	0.144765	1.08443	1.85568	1.21911	1.22797	1.10555	100	100	100	100	100
MCAX01-N21	3-AMINOBENZAMIDE antiproliferative; killer cell blocker Biochem Biophys Res Commun 225: 826	2	0.110492	0.89649	0.32314	0.230544	0.128765	1.0796	1.86153	1.25105	1.17328	1.09336	99.5546	100.315	102.62	95.5464	98.8971
MCAX01-M22	3-AMINOBENZAMIDE antiproliferative; killer cell blocker Biochem Biophys Res Commun 225: 826	0.2	0.114534	0.777216	0.331022	0.371218	0.263523	1.08263	1.71382	1.2579	1.29344	1.20041	99.8339	92.3552	103.182	105.332	108.58
MCAX01-M21	3-AMINOBENZAMIDE antiproliferative; killer cell blocker Biochem Biophys Res Commun 225: 826	0.02	0.111239	0.832513	0.255253	0.339674	0.291008	1.08016	1.78078	1.19355	1.26547	1.2235	99.6062	95.9638	97.903	103.054	110.668
MCAX01-D16	5-AZACYTIDINE Antineoplastic pyrimidine antimetabolite: inhibits nucleic acid replication	20	0.217314	0.867132	0.231492	-0.0281612	0.153585	1.16257	1.82403	1.17405	0.980669	1.11233	100	100	100	100	100
MCAX01-D15	5-AZACYTIDINE Antineoplastic pyrimidine antimetabolite: inhibits nucleic acid replication	2	0.167218	0.676164	0.236744	0.182803	-0.014013	1.12289	1.59788	1.17833	1.13509	0.990334	96.5872	87.6018	100.365	115.746	89.0324
MCAX01-C16	5-AZACYTIDINE Antineoplastic pyrimidine antimetabolite: inhibits nucleic acid replication	0.2	0.0700287	0.0105499	-0.170648	-0.106274	-0.230449	1.04974	1.00734	0.888444	0.928984	0.85237	90.2948	55.2259	75.6735	94.7296	76.6292
MCAX01-C15	5-AZACYTIDINE Antineoplastic pyrimidine antimetabolite: inhibits nucleic acid replication	0.02	-0.553396	-1.16193	-1.08429	-0.446858	-0.223412	0.681414	0.446916	0.471623	0.733639	0.856537	58.6129	24.5015	40.1707	74.81	77.0039
MCAX01-D18	5-FLUORO-5'-DEOXYURIDINE antineoplastic pyrimidine antimetabolite: inhibits nucleic acid replication	20	0.167885	0.640721	0.23007	0.311583	0.187527	1.12341	1.55911	1.17289	1.24107	1.13881	100	100	100	100	100
MCAX01-D17	5-FLUORO-5'-DEOXYURIDINE antineoplastic pyrimidine antimetabolite: inhibits nucleic acid replication	2	0.12795	-0.0473306	0.0773057	0.139295	-0.12992	1.09274	0.967725	1.05505	1.10137	0.913882	97.2698	62.0692	89.9525	88.7434	80.2489
MCAX01-C18	5-FLUORO-5'-DEOXYURIDINE antineoplastic pyrimidine antimetabolite: inhibits nucleic acid replication	0.2	-0.0194825	-0.521758	-0.191099	-0.0103808	-0.270745	0.986587	0.696523	0.875938	0.99283	0.828891	87.8207	44.6744	74.6819	79.998	72.7858
MCAX01-C17	5-FLUORO-5'-DEOXYURIDINE antineoplastic pyrimidine antimetabolite: inhibits nucleic acid replication	0.02	-3.375	-2.11447	-3.19297	-0.432411	-1.69249	0.0963884	0.23093	0.10935	0.741023	0.309392	8.57998	14.8117	9.32313	59.7084	27.1681
MCAX01-L08	ACRIDONE antineoplastic	20	0.135611	0.780138	0.24921	0.158005	0.197394	1.09856	1.7173	1.18856	1.11574	1.14663	100	100	100	100	100
MCAX01-L07	ACRIDONE antineoplastic	2	0.149772	0.773975	0.299677	0.314086	0.11913	1.10939	1.70998	1.23087	1.24322	1.08608	100.986	99.5737	103.56	111.426	94.7197
MCAX01-K08	ACRIDONE antineoplastic	0.2	0.144449	0.742209	0.235364	0.288311	0.194009	1.10531	1.67273	1.1772	1.22121	1.14394	100.614	97.4052	99.0449	109.453	99.7656
MCAX01-K07	ACRIDONE antineoplastic	0.02	0.216445	0.724967	0.169091	0.170336	0.223625	1.16187	1.65286	1.12435	1.12532	1.16766	105.763	96.248	94.598	100.858	101.835
MCAX01-H16	ACRIFLAVINIUM HYDROCHLORIDE Anti-infective; intercalating agent: interferes with DNA transcription and replication	20	0.13872	0.67584	0.284909	0.230447	0.106531	1.10093	1.59753	1.21833	1.1732	1.07664	100	100	100	100	100
MCAX01-H15	ACRIFLAVINIUM HYDROCHLORIDE Anti-infective; intercalating agent: interferes with DNA transcription and replication	2	0.106243	0.24744	0.2328	0.176374	-0.0679516	1.07642	1.1871	1.17511	1.13004	0.953992	97.774	74.3086	96.4525	96.3213	88.6085
MCAX01-G16	ACRIFLAVINIUM HYDROCHLORIDE Anti-infective; intercalating agent: interferes with DNA transcription and replication	0.2	-0.260036	-1.28962	-0.570303	-0.235224	-0.780215	0.835067	0.409058	0.673475	0.849553	0.58228	75.8512	25.6057	55.2784	72.4134	54.0832
MCAX01-G15	ACRIFLAVINIUM HYDROCHLORIDE Anti-infective; intercalating agent: interferes with DNA transcription and replication	0.02	-2.19492	-2.56833	-3.65819	-4.17849	-4.24486	0.218406	0.168599	0.0792088	0.0552266	0.0527437	19.8384	10.5537	6.50141	4.70735	4.89893
MCAX01-L22	AKLAVIN HYDROCHLORIDE antibiotic of the e-isorhodomycin group antineoplastic J Antibiotics 30:88(1977)	20	0.106179	0.792328	0.183486	0.180618	0.188893	1.07637	1.73187	1.13562	1.13337	1.13989	100	100	100	100	100
MCAX01-L21	AKLAVIN HYDROCHLORIDE antibiotic of the e-isorhodomycin group antineoplastic J Antibiotics 30:88(1977)	2	0.107263	0.757402	0.209542	0.131064	0.208167	1.07718	1.69044	1.15632	1.0951	1.15522	100.075	97.6082	101.822	96.6235	101.345
MCAX01-K22	AKLAVIN HYDROCHLORIDE antibiotic of the e-isorhodomycin group antineoplastic J Antibiotics 30:88(1977)	0.2	-0.232273	-0.594992	-1.24674	-0.412241	-1.53483	0.851293	0.662048	0.4214	0.751455	0.345119	79.0889	38.2274	37.1074	66.3028	30.2765
MCAX01-K21	AKLAVIN HYDROCHLORIDE antibiotic of the e-isorhodomycin group antineoplastic J Antibiotics 30:88(1977)	0.02	-2.25222	-1.34741	-3.77413	-3.03699	-3.64885	0.209901	0.392996	0.0730926	0.121835	0.0797234	19.5007	22.6921	6.43633	10.7499	6.99397
MCAX01-P10	AKLOMIDE antiprotozoal, antineoplastic	20	0.0345007	0.309021	0.0808518	0.0212285	0.0642808	1.0242	1.23887	1.05764	1.01482	1.04556	100	100	100	100	100
MCAX01-P09	AKLOMIDE antiprotozoal, antineoplastic	2	0.038272	0.316827	0.064774	0.126173	0.119948	1.02688	1.24559	1.04592	1.0914	1.0867	100.262	100.543	98.8918	107.545	103.934
MCAX01-O10	AKLOMIDE antiprotozoal, antineoplastic	0.2	0.1884	0.708082	0.213118	0.313698	0.235954	1.1395	1.63363	1.15919	1.24289	1.17768	111.257	131.865	109.601	122.473	112.636
MCAX01-O09	AKLOMIDE antiprotozoal, antineoplastic	0.02	0.185874	0.749701	0.267378	0.354825	0.316299	1.13751	1.68144	1.20362	1.27883	1.24513	111.063	135.724	113.802	126.015	119.087
MCAX01-P12	ALBENDAZOLE anthelmintic	20	-0.00721664	0.330911	0.0614479	0.322058	0.103336	0.99501	1.25781	1.04351	1.25011	1.07425	100	100	100	100	100
MCAX01-P11	ALBENDAZOLE anthelmintic	2	0.0207993	0.297813	0.0495073	0.126665	0.0987089	1.01452	1.22928	1.03491	1.09177	1.07081	101.961	97.7319	99.1758	87.3335	99.6798
MCAX01-O12	ALBENDAZOLE anthelmintic	0.2	0.135538	0.62445	0.245199	0.500725	0.184283	1.0985	1.54162	1.18526	1.41492	1.13625	110.401	122.564	113.583	113.184	105.771
MCAX01-O11	ALBENDAZOLE anthelmintic	0.02	-1.44071	-0.33731	-1.65352	0.00511223	-0.191191	0.368385	0.791516	0.317863	1.00355	0.875882	37.0233	62.9282	30.4608	80.2768	81.534
MCAX01-P06	ALTRETAMINE antineoplastic	20	0.0635054	0.359747	0.133334	0.0560824	-0.0129247	1.045	1.2832	1.09683	1.03964	0.991081	100	100	100	100	100
MCAX01-P05	ALTRETAMINE antineoplastic	2	0.0366165	0.418888	0.125579	0.0959381	-0.0503863	1.02571	1.3369	1.09095	1.06876	0.965678	98.1535	104.185	99.4639	102.801	97.4368
MCAX01-O06	ALTRETAMINE antineoplastic	0.2	0.235106	0.81785	0.263863	0.243045	0.128701	1.17699	1.76278	1.20069	1.18349	1.09331	112.631	137.373	109.469	113.836	110.315
MCAX01-O05	ALTRETAMINE antineoplastic	0.02	0.229763	0.892378	0.300016	0.265958	0.351749	1.17264	1.85623	1.23116	1.20243	1.27611	112.214	144.656	112.247	115.659	128.759
MCAX01-H14	AMPROLIUM Coccidiostat membrane disruptor	20	0.0988923	0.574762	0.255875	0.226745	0.109852	1.07095	1.48943	1.19406	1.17019	1.07912	100	100	100	100	100
MCAX01-H13	AMPROLIUM Coccidiostat membrane disruptor	2	0.063901	0.727151	0.230545	0.182184	0.107153	1.04529	1.65537	1.17328	1.1346	1.0771	97.6038	111.141	98.2596	96.9585	99.8131
MCAX01-G14	AMPROLIUM Coccidiostat membrane disruptor	0.2	0.0802445	0.639318	0.211236	0.32536	0.202981	1.0572	1.55759	1.15768	1.25298	1.15107	98.7158	104.576	96.9532	107.075	106.668
MCAX01-G13	AMPROLIUM Coccidiostat membrane disruptor	0.02	0.0952308	0.74889	0.203208	0.148412	0.264943	1.06824	1.6805	1.15126	1.10835	1.20159	99.7465	112.828	96.4152	94.7151	111.349
MCAX01-N06	AMYGDALIN antiinflammation, experimatal antineoplastic	20	0.120251	0.879402	0.32635	0.330719	0.22936	1.08692	1.83961	1.25384	1.25764	1.17231	100	100	100	100	100
MCAX01-N05	AMYGDALIN antiinflammation, experimatal antineoplastic	2	0.149637	0.86692	0.368223	0.198325	0.233191	1.10929	1.82377	1.29076	1.14737	1.17543	102.058	99.1385	102.945	91.2316	100.266
MCAX01-M06	AMYGDALIN antiinflammation, experimatal antineoplastic	0.2	0.163385	0.817554	0.301428	0.161863	0.291544	1.11991	1.76242	1.23236	1.11873	1.22395	103.035	95.8036	98.2874	88.9548	104.405
MCAX01-M05	AMYGDALIN antiinflammation, experimatal antineoplastic	0.02	0.174043	0.892813	0.142669	0.225006	0.276098	1.12822	1.85679	1.10395	1.16878	1.21092	103.799	100.934	88.0454	92.9345	103.293
MCAX01-D04	AZASERINE antineoplastic aminoacid antagonist: inhibits protein and nucleic acid synthesis	20	0.193182	0.840432	0.238327	0.437955	0.233923	1.14328	1.79059	1.17962	1.35468	1.17603	100	100	100	100	100
MCAX01-D03	AZASERINE antineoplastic aminoacid antagonist: inhibits protein and nucleic acid synthesis	2	0.19096	0.37416	0.297534	0.351614	0.229569	1.14152	1.29608	1.22904	1.27599	1.17248	99.8461	72.3833	104.189	94.1909	99.6986
MCAX01-C04	AZASERINE antineoplastic aminoacid antagonist: inhibits protein and nucleic acid synthesis	0.2	-0.023765	-0.799167	0.0758596	-0.147307	-0.204842	0.983662	0.574681	1.05399	0.902935	0.867634	86.0384	32.0946	89.3496	66.6529	73.7766
MCAX01-C03	AZASERINE antineoplastic aminoacid antagonist: inhibits protein and nucleic acid synthesis	0.02	-1.68131	-1.02669	-1.66776	-0.184935	-0.37909	0.311799	0.490836	0.314741	0.879688	0.768922	27.2723	27.412	26.6815	64.9369	65.3829
MCAX01-F22	AZATHIOPRINE Immunosuppressive; antineoplastic; antirheumatic; inhibits nucleic acid replication	20	0.103747	0.803856	0.321306	0.224642	0.209653	1.07456	1.74576	1.24946	1.16849	1.15641	100	100	100	100	100
MCAX01-F21	AZATHIOPRINE Immunosuppressive; antineoplastic; antirheumatic; inhibits nucleic acid replication	2	0.118293	0.791536	0.284235	0.100247	0.0471111	1.08545	1.73092	1.21776	1.07196	1.03319	101.013	99.1497	97.4632	91.7388	89.345
MCAX01-E22	AZATHIOPRINE Immunosuppressive; antineoplastic; antirheumatic; inhibits nucleic acid replication	0.2	-0.103923	-1.11541	-0.52306	-0.408418	-0.585601	0.9305	0.461558	0.695894	0.753449	0.666372	86.5935	26.4388	55.6955	64.4807	57.6242
MCAX01-E21	AZATHIOPRINE Immunosuppressive; antineoplastic; antirheumatic; inhibits nucleic acid replication	0.02	-0.852757	-1.56048	-1.32702	-0.716092	-0.923634	0.553726	0.339039	0.398592	0.608744	0.52718	51.5304	19.4207	31.9011	52.0968	45.5876
MCAX01-P04	BERBERINE CHLORIDE antipyretic, antimalarial, antineoplastic ex Berberis spp	20	0.139685	0.347469	0.177476	0.0531829	-0.0357325	1.10166	1.27233	1.1309	1.03755	0.975536	100	100	100	100	100
MCAX01-P03	BERBERINE CHLORIDE antipyretic, antimalarial, antineoplastic ex Berberis spp	2	0.083145	0.276343	0.148491	0.0823628	-0.0201608	1.05932	1.21112	1.10841	1.05875	0.986123	96.1568	95.1895	98.0109	102.043	101.085
MCAX01-O04	BERBERINE CHLORIDE antipyretic, antimalarial, antineoplastic ex Berberis spp	0.2	0.0683604	-1.32622	-0.0310398	-0.183973	-0.29627	1.04852	0.398813	0.978715	0.880275	0.814355	95.1764	31.3452	86.5427	84.8416	83.4777
MCAX01-O03	BERBERINE CHLORIDE antipyretic, antimalarial, antineoplastic ex Berberis spp	0.02	-0.161171	-1.28412	-0.403301	-1.71296	-1.27273	0.894299	0.410621	0.756126	0.305033	0.413876	81.1771	32.2733	66.8603	29.3994	42.4255
MCAX01-H20	BUSULFAN Antineoplastic alkylating agent: crosslinks guanine residues	20	0.107794	0.63547	0.195261	0.24261	0.208345	1.07758	1.55344	1.14493	1.18313	1.15536	100	100	100	100	100
MCAX01-H19	BUSULFAN Antineoplastic alkylating agent: crosslinks guanine residues	2	0.102548	0.717795	0.250566	0.184153	0.166936	1.07367	1.64467	1.18967	1.13615	1.12267	99.637	105.872	103.908	96.029	97.1706
MCAX01-G20	BUSULFAN Antineoplastic alkylating agent: crosslinks guanine residues	0.2	0.109395	0.630847	0.209608	0.295822	0.240645	1.07878	1.54847	1.15637	1.22758	1.18152	100.111	99.6801	100.999	103.757	102.264
MCAX01-G19	BUSULFAN Antineoplastic alkylating agent: crosslinks guanine residues	0.02	0.121052	0.575199	0.169558	0.26507	0.0813367	1.08753	1.48988	1.12471	1.20169	1.058	100.923	95.9084	98.2342	101.569	91.5728
MCAX01-F14	CAMPTOTHECIN antineoplastic, antiprotozoal ex Camptotheca acuminata JACS 88: 3888 (1966)	20	0.0778638	-0.663557	-0.208423	-0.188979	-0.670083	1.05545	0.63132	0.865483	0.877226	0.62847	100	100	100	100	100
MCAX01-F13	CAMPTOTHECIN antineoplastic, antiprotozoal ex Camptotheca acuminata JACS 88: 3888 (1966)	2	-2.08346	-2.77355	-2.69251	-2.60395	-3.68062	0.235947	0.146244	0.154694	0.164488	0.0779871	22.355	23.1649	17.8737	18.7509	12.409
MCAX01-E14	CAMPTOTHECIN antineoplastic, antiprotozoal ex Camptotheca acuminata JACS 88: 3888 (1966)	0.2	-4.21672	-2.62927	-4.13337	-3.66279	-4.24486	0.0537826	0.161626	0.0569814	0.0789571	0.0527437	5.09568	25.6013	6.58377	9.00077	8.39239
MCAX01-E13	CAMPTOTHECIN antineoplastic, antiprotozoal ex Camptotheca acuminata JACS 88: 3888 (1966)	0.02	-4.21672	-2.31404	-4.13337	-3.59265	-4.21689	0.0537826	0.201096	0.0569814	0.0828902	0.0537763	5.09568	31.8533	6.58377	9.44912	8.5567
MCAX01-J12	CARBOPLATIN antineoplastic; convulsant crosslinks DNA	20	0.0776106	0.596632	0.266138	0.192264	0.118309	1.05527	1.51218	1.20258	1.14256	1.08546	100	100	100	100	100
MCAX01-J11	CARBOPLATIN antineoplastic; convulsant crosslinks DNA	2	0.0598946	0.667174	0.272441	0.251148	0.145092	1.04239	1.58796	1.20785	1.19015	1.1058	98.7795	105.011	100.438	104.166	101.874
MCAX01-I12	CARBOPLATIN antineoplastic; convulsant crosslinks DNA	0.2	0.0969776	0.661973	-0.0299922	0.24328	0.148459	1.06953	1.58224	0.979426	1.18368	1.10839	101.351	104.633	81.4434	103.599	102.112
MCAX01-I11	CARBOPLATIN antineoplastic; convulsant crosslinks DNA	0.02	0.0239451	0.0378076	-0.803327	0.0108503	-0.329948	1.01674	1.02655	0.573026	1.00755	0.795565	96.3485	67.8855	47.6496	88.1838	73.2928
MCAX01-L20	CARMUSTINE antineoplastic	20	0.146932	0.677326	0.239261	0.158648	0.220934	1.10721	1.59917	1.18039	1.11624	1.16549	100	100	100	100	100
MCAX01-L19	CARMUSTINE antineoplastic	2	0.11114	0.582032	0.27801	0.224245	0.25237	1.08008	1.49696	1.21252	1.16817	1.19116	97.5496	93.6081	102.722	104.652	102.203
MCAX01-K20	CARMUSTINE antineoplastic	0.2	0.128215	0.597974	0.236723	0.330799	0.282747	1.09294	1.51359	1.17831	1.25771	1.21651	98.711	94.6483	99.8242	112.674	104.378
MCAX01-K19	CARMUSTINE antineoplastic	0.02	0.125562	0.61641	0.208307	0.28742	0.151102	1.09093	1.53306	1.15533	1.22046	1.11042	98.5296	95.8655	97.8773	109.336	95.2749
MCAX01-J10	CELASTROL antineoplastic, antiinflamatory ex Celastrus scandens & Tripterygium wilfordii Tet Lett 1962: 603	20	0.11125	0.792211	0.189858	0.276966	0.190927	1.08016	1.73173	1.14065	1.21164	1.1415	100	100	100	100	100
MCAX01-J09	CELASTROL antineoplastic, antiinflamatory ex Celastrus scandens & Tripterygium wilfordii Tet Lett 1962: 603	2	0.121606	0.661764	0.245134	0.306007	0.135647	1.08795	1.58202	1.1852	1.23628	1.09859	100.72	91.3548	103.906	102.033	96.2408
MCAX01-I10	CELASTROL antineoplastic, antiinflamatory ex Celastrus scandens & Tripterygium wilfordii Tet Lett 1962: 603	0.2	-3.89859	-1.93919	-3.91746	-1.31999	-2.7581	0.0670512	0.260763	0.0661802	0.400538	0.147818	6.20751	15.058	5.80197	33.0574	12.9495
MCAX01-I09	CELASTROL antineoplastic, antiinflamatory ex Celastrus scandens & Tripterygium wilfordii Tet Lett 1962: 603	0.02	-4.21672	-3.17177	-4.13337	-2.75992	-4.24486	0.0537826	0.110969	0.0569814	0.147632	0.0527437	4.97911	6.40801	4.99551	12.1844	4.62057
MCAX01-J20	CHLORAMBUCIL Therap cat: Antineoplastic; tetratogen alkylating agent: crosslinks DNA	20	0.0940979	0.515107	0.249862	0.146994	0.192922	1.0674	1.4291	1.18909	1.10726	1.14308	100	100	100	100	100
MCAX01-J19	CHLORAMBUCIL Therap cat: Antineoplastic; tetratogen alkylating agent: crosslinks DNA	2	0.0272092	0.616494	0.221285	0.0799361	0.113592	1.01904	1.53314	1.16577	1.05697	1.08192	95.4695	107.28	98.0387	95.4583	94.6497
MCAX01-I20	CHLORAMBUCIL Therap cat: Antineoplastic; tetratogen alkylating agent: crosslinks DNA	0.2	0.104534	0.632036	0.187359	0.154282	0.166865	1.07515	1.54975	1.13868	1.11287	1.12262	100.726	108.442	95.7601	100.506	98.2101
MCAX01-I19	CHLORAMBUCIL Therap cat: Antineoplastic; tetratogen alkylating agent: crosslinks DNA	0.02	0.061335	0.429067	-0.128378	0.106153	-0.108553	1.04343	1.34636	0.91486	1.07635	0.927518	97.7546	94.2105	76.9376	97.2088	81.1423
MCAX01-F18	CHLORAMPHENICOL antibacterial; antirickettsial inhibits protein synthesis	20	0.110967	0.761045	0.247708	0.395667	0.272092	1.07995	1.69472	1.18732	1.31555	1.20756	100	100	100	100	100
MCAX01-F17	CHLORAMPHENICOL antibacterial; antirickettsial inhibits protein synthesis	2	0.100404	0.717989	0.235666	0.320482	0.204699	1.07207	1.64489	1.17745	1.24875	1.15245	99.2705	97.0597	99.1688	94.9221	95.4361
MCAX01-E18	CHLORAMPHENICOL antibacterial; antirickettsial inhibits protein synthesis	0.2	0.134113	0.443475	0.164533	0.171622	0.145884	1.09742	1.35988	1.1208	1.12632	1.10641	101.617	80.242	94.3978	85.6162	91.6236
MCAX01-E17	CHLORAMPHENICOL antibacterial; antirickettsial inhibits protein synthesis	0.02	0.00386717	-1.5199	-0.0873917	-0.0146221	-0.30713	1.00268	0.34871	0.941223	0.989916	0.808248	92.8452	20.5763	79.273	75.2473	66.9324
MCAX01-B16	CHLORAMPHENICOL HEMISUCCINATE Therap cat: Antibacterial; antirickettsial inhibits protein synthesis	20	0.157059	0.94384	0.277283	0.0527291	0.108746	1.11501	1.92364	1.21191	1.03723	1.07829	100	100	100	100	100
MCAX01-B15	CHLORAMPHENICOL HEMISUCCINATE Therap cat: Antibacterial; antirickettsial inhibits protein synthesis	2	0.153105	0.919965	0.321653	0.0118729	0.114344	1.11196	1.89207	1.24976	1.00826	1.08248	99.7263	98.3587	103.123	97.2078	100.389
MCAX01-A16	CHLORAMPHENICOL HEMISUCCINATE Therap cat: Antibacterial; antirickettsial inhibits protein synthesis	0.2	0.0612509	0.256808	0.130744	0.194418	0.0174004	1.04337	1.19483	1.09486	1.14426	1.01213	93.5748	62.113	90.3415	110.32	93.8647
MCAX01-A15	CHLORAMPHENICOL HEMISUCCINATE Therap cat: Antibacterial; antirickettsial inhibits protein synthesis	0.02	-0.0242935	-0.386504	-0.0776765	-0.21168	-0.178842	0.983302	0.764981	0.947583	0.863531	0.883412	88.1876	39.7673	78.1892	83.2539	81.927
MCAX01-J16	CHLOROQUINE antimalarial; antiamebic; antirheumatic intercalating agent: interferes with DNA transcription and replication	20	0.130165	0.612686	0.216843	0.0525237	0.200927	1.09442	1.5291	1.16219	1.03708	1.14944	100	100	100	100	100
MCAX01-J15	CHLOROQUINE antimalarial; antiamebic; antirheumatic intercalating agent: interferes with DNA transcription and replication	2	0.0624104	0.551105	0.226719	0.185942	0.268982	1.04421	1.46521	1.17017	1.13756	1.20496	95.4122	95.8214	100.687	109.689	104.83
MCAX01-I16	CHLOROQUINE antimalarial; antiamebic; antirheumatic intercalating agent: interferes with DNA transcription and replication	0.2	0.143252	0.435563	0.24608	0.219727	0.0796583	1.10439	1.35244	1.18598	1.16451	1.05677	100.911	88.4465	102.047	112.288	91.9379
MCAX01-I15	CHLOROQUINE antimalarial; antiamebic; antirheumatic intercalating agent: interferes with DNA transcription and replication	0.02	0.138578	-0.846574	0.0856834	0.0652927	-2.75935	1.10082	0.556104	1.06119	1.0463	0.147691	100.585	36.368	91.3097	100.889	12.849
MCAX01-P14	CINCHONINE Therap cat: antimalarial	20	-0.000952674	0.299893	0.0695497	0.19487	0.073803	0.99934	1.23105	1.04939	1.14462	1.05249	100	100	100	100	100
MCAX01-P13	CINCHONINE Therap cat: antimalarial	2	-0.0222389	0.246804	0.0550855	0.144797	0.0708569	0.984703	1.18658	1.03892	1.10558	1.05034	98.5354	96.387	99.0024	96.5888	99.796
MCAX01-O14	CINCHONINE Therap cat: antimalarial	0.2	0.16333	0.675521	0.231189	0.388574	0.229764	1.11987	1.59717	1.1738	1.3091	1.17264	112.061	129.74	111.856	114.37	111.416
MCAX01-O13	CINCHONINE Therap cat: antimalarial	0.02	0.107459	0.66867	0.236635	0.316203	0.171409	1.07733	1.58961	1.17824	1.24505	1.12616	107.804	129.126	112.279	108.774	107
MCAX01-L14	CISPLATIN Therap cat: antineoplastic; convulsant crosslinks DNA	20	0.124308	0.73719	0.285216	0.227614	0.00919661	1.08999	1.66693	1.21859	1.1709	1.00639	100	100	100	100	100
MCAX01-L13	CISPLATIN Therap cat: antineoplastic; convulsant crosslinks DNA	2	0.100853	0.789074	0.287449	0.246841	0.180184	1.07241	1.72797	1.22048	1.18661	1.13303	98.3874	103.662	100.155	101.342	112.583
MCAX01-K14	CISPLATIN Therap cat: antineoplastic; convulsant crosslinks DNA	0.2	0.154802	0.659531	0.224255	0.15043	0.284928	1.11327	1.57957	1.16817	1.1099	1.21835	102.136	94.7594	95.8626	94.7907	121.061
MCAX01-K13	CISPLATIN Therap cat: antineoplastic; convulsant crosslinks DNA	0.02	0.166364	0.58582	0.197395	0.0860628	0.223274	1.12223	1.50089	1.14663	1.06147	1.16738	102.958	90.0395	94.0943	90.6544	115.996
MCAX01-F08	COLCHICINE Therap cat: Gout suppressant spindle poison binds to tubulin; inhibits microtubular assembly	20	0.130916	-0.0486686	0.246545	-0.028264	-0.77797	1.09499	0.966828	1.18636	0.9806	0.583187	100	100	100	100	100
MCAX01-F07	COLCHICINE Therap cat: Gout suppressant spindle poison binds to tubulin; inhibits microtubular assembly	2	-2.77659	-3.46973	-4.06473	-0.642607	-2.73166	0.145937	0.0902624	0.0597579	0.640554	0.150552	13.3277	9.33593	5.03707	65.3227	25.8155
MCAX01-E08	COLCHICINE Therap cat: Gout suppressant spindle poison binds to tubulin; inhibits microtubular assembly	0.2	-4.21672	-3.39934	-4.13337	-0.564587	-2.73712	0.0537826	0.0947754	0.0569814	0.676149	0.149984	4.9117	9.80271	4.80303	68.9526	25.718
MCAX01-E07	COLCHICINE Therap cat: Gout suppressant spindle poison binds to tubulin; inhibits microtubular assembly	0.02	-4.21672	-3.59739	-4.13337	-0.784222	-2.66983	0.0537826	0.0826185	0.0569814	0.580665	0.157145	4.9117	8.54531	4.80303	59.2153	26.946
MCAX01-L16	CONESSINE Therap cat: antibacterial, antineoplastic	20	0.136696	0.715995	0.233339	0.113396	-0.0234921	1.09938	1.64262	1.17555	1.08177	0.983848	100	100	100	100	100
MCAX01-L15	CONESSINE Therap cat: antibacterial, antineoplastic	2	0.112281	0.68928	0.221809	0.272978	-0.0964683	1.08094	1.61248	1.1662	1.2083	0.93532	98.3219	98.1653	99.204	111.696	95.0675
MCAX01-K16	CONESSINE Therap cat: antibacterial, antineoplastic	0.2	0.167812	0.605255	0.200035	0.0546381	0.302168	1.12335	1.52125	1.14873	1.0386	1.233	102.18	92.6113	97.7179	96.009	125.324
MCAX01-K15	CONESSINE Therap cat: antibacterial, antineoplastic	0.02	0.140759	0.627563	0.207631	0.247787	0.256527	1.10248	1.54495	1.15479	1.18738	1.1946	100.282	94.0544	98.2338	109.763	121.421
MCAX01-N08	CYCLOHEXIMIDE Therap cat: inhibits protein synthesis	20	0.174079	0.82049	0.345766	0.137582	0.110514	1.12824	1.76601	1.27083	1.10006	1.07961	100	100	100	100	100
MCAX01-N07	CYCLOHEXIMIDE Therap cat: inhibits protein synthesis	2	0.205921	0.704343	0.256785	0.139498	-0.00781022	1.15342	1.6294	1.19481	1.10152	0.994601	102.232	92.2649	94.0187	100.133	92.1257
MCAX01-M08	CYCLOHEXIMIDE Therap cat: inhibits protein synthesis	0.2	-0.204724	-0.586991	-0.95725	-0.201938	-0.509188	0.867705	0.66573	0.515038	0.869382	0.702618	76.9076	37.6969	40.5278	79.0304	65.0805
MCAX01-M07	CYCLOHEXIMIDE Therap cat: inhibits protein synthesis	0.02	-1.90198	-1.56123	-2.87916	-0.222806	-1.03307	0.267576	0.338861	0.135921	0.856897	0.48867	23.7161	19.188	10.6955	77.8955	45.2634
MCAX01-B06	CYCLOPHOSPHAMIDE HYDRATE Antineoplastic alkylating agent: crosslinks DNA	20	0.134774	0.931706	0.344295	0.135551	0.0342602	1.09792	1.90753	1.26953	1.09851	1.02403	100	100	100	100	100
MCAX01-B05	CYCLOPHOSPHAMIDE HYDRATE Antineoplastic alkylating agent: crosslinks DNA	2	0.108795	0.865132	0.372968	0.143447	0.00939405	1.07833	1.82151	1.29501	1.10454	1.00653	98.2154	95.4903	102.007	100.549	98.2912
MCAX01-A06	CYCLOPHOSPHAMIDE HYDRATE Antineoplastic alkylating agent: crosslinks DNA	0.2	0.0655592	0.235676	0.0772411	0.285495	0.133161	1.04649	1.17746	1.055	1.21883	1.09669	95.3157	61.7268	83.1015	110.953	107.096
MCAX01-A05	CYCLOPHOSPHAMIDE HYDRATE Antineoplastic alkylating agent: crosslinks DNA	0.02	0.0759883	0.204494	0.0426634	0.289196	0.161812	1.05408	1.15228	1.03001	1.22196	1.11869	96.0072	60.407	81.1334	111.238	109.244
MCAX01-H08	DIAZIQUONE Therap cat: antineoplastic	20	0.0817439	0.748857	0.191224	0.356991	0.191266	1.0583	1.68046	1.14173	1.28075	1.14176	100	100	100	100	100
MCAX01-H07	DIAZIQUONE Therap cat: antineoplastic	2	0.0343835	0.707248	0.249765	0.380471	0.244658	1.02412	1.63269	1.18901	1.30177	1.18481	96.7705	97.1571	104.141	101.641	103.77
MCAX01-G08	DIAZIQUONE Therap cat: antineoplastic	0.2	0.0608219	-0.632477	-0.354395	0.0522409	-0.590858	1.04306	0.645068	0.782198	1.03687	0.663948	98.5603	38.3863	68.5097	80.9582	58.151
MCAX01-G07	DIAZIQUONE Therap cat: antineoplastic	0.02	-1.43699	-2.02991	-2.66083	-3.20791	-2.29239	0.369337	0.24487	0.158128	0.108224	0.204137	34.8992	14.5716	13.8499	8.45003	17.8791
MCAX01-B14	DIETHYLCARBAMAZINE CITRATE Therap cat: Anthelmintic (Nematodes)	20	0.115313	0.945954	0.296491	0.351052	0.10714	1.08321	1.92646	1.22815	1.27549	1.07709	100	100	100	100	100
MCAX01-B13	DIETHYLCARBAMAZINE CITRATE Therap cat: Anthelmintic (Nematodes)	2	0.0931697	0.961973	0.351803	0.226728	0.0930612	1.06671	1.94797	1.27615	1.17018	1.06663	98.4769	101.117	103.908	91.7434	99.0289
MCAX01-A14	DIETHYLCARBAMAZINE CITRATE Therap cat: Anthelmintic (Nematodes)	0.2	0.00290018	0.263332	0.0946741	0.300637	0.117238	1.00201	1.20025	1.06782	1.23169	1.08466	92.504	62.3032	86.9455	96.5659	100.702
MCAX01-A13	DIETHYLCARBAMAZINE CITRATE Therap cat: Anthelmintic (Nematodes)	0.02	0.0254447	0.137192	0.0199055	0.165765	0.282186	1.01779	1.09976	1.01389	1.12176	1.21604	93.9608	57.0872	82.5543	87.9474	112.9
MCAX01-P20	DINITOLMIDE Therap cat: antiprotozoal	20	0.0424486	0.426598	0.112635	-0.0147952	0.106102	1.02986	1.34406	1.0812	0.989797	1.07632	100	100	100	100	100
MCAX01-P19	DINITOLMIDE Therap cat: antiprotozoal	2	0.106488	0.333001	0.0851809	0.0704978	0.116461	1.0766	1.25963	1.06082	1.05008	1.08407	104.539	93.7184	98.115	106.09	100.721
MCAX01-O20	DINITOLMIDE Therap cat: antiprotozoal	0.2	0.208961	0.836476	0.336263	0.179926	0.205267	1.15586	1.78568	1.26248	1.13283	1.1529	112.234	132.857	116.767	114.45	107.115
MCAX01-O19	DINITOLMIDE Therap cat: antiprotozoal	0.02	0.167926	0.467396	0.271752	0.200069	0.145976	1.12344	1.38261	1.20727	1.14875	1.10648	109.087	102.868	111.66	116.06	102.802
MCAX01-P22	EDOXUDINE antiviral	20	0.0110177	0.408494	0.131843	0.124909	0.125531	1.00767	1.3273	1.09569	1.09044	1.09091	100	100	100	100	100
MCAX01-P21	EDOXUDINE antiviral	2	0.12418	0.437375	0.122102	0.0572577	0.0985925	1.08989	1.35414	1.08832	1.04049	1.07073	108.16	102.022	99.3271	95.419	98.1501
MCAX01-O22	EDOXUDINE antiviral	0.2	0.214384	0.771241	0.320815	0.320802	0.158057	1.16021	1.70674	1.24904	1.24903	1.11578	115.138	128.587	113.995	114.543	102.28
MCAX01-O21	EDOXUDINE antiviral	0.02	0.0966912	0.52204	0.190881	-0.0459155	0.140137	1.06932	1.43598	1.14146	0.968675	1.10201	106.118	108.188	104.177	88.8335	101.018
MCAX01-B12	ELLAGIC ACID Therap cat: hemostat, antineoplastic, antimutagenic	20	0.0910421	0.817472	0.235892	0.37719	0.0831255	1.06514	1.76231	1.17763	1.29881	1.05931	100	100	100	100	100
MCAX01-B11	ELLAGIC ACID Therap cat: hemostat, antineoplastic, antimutagenic	2	0.129526	0.877543	0.297464	0.137376	0.0576017	1.09393	1.83724	1.22898	1.0999	1.04073	102.703	104.252	104.36	84.6854	98.2464
MCAX01-A12	ELLAGIC ACID Therap cat: hemostat, antineoplastic, antimutagenic	0.2	0.0232544	0.215492	0.0664691	0.282191	0.253968	1.01625	1.1611	1.04715	1.21604	1.19248	95.41	65.8849	88.9198	93.6273	112.572
MCAX01-A11	ELLAGIC ACID Therap cat: hemostat, antineoplastic, antimutagenic	0.02	0.0203743	0.0904867	-0.061004	0.229668	0.0125013	1.01422	1.06473	0.958597	1.17257	1.0087	95.2197	60.4165	81.4002	90.28	95.2226
MCAX01-D20	EMETINE HYDROCHLORIDE Therap cat: Antiamebic; inhibits RNA, DNA and protein synthesis	20	0.198855	0.947595	0.342826	0.474574	0.417122	1.14779	1.92865	1.26824	1.38951	1.33526	100	100	100	100	100
MCAX01-D19	EMETINE HYDROCHLORIDE Therap cat: Antiamebic; inhibits RNA, DNA and protein synthesis	2	0.15777	0.961545	0.301293	0.464499	0.259591	1.11556	1.94739	1.23225	1.37984	1.19714	97.1924	100.972	97.1622	99.3041	89.6558
MCAX01-C20	EMETINE HYDROCHLORIDE Therap cat: Antiamebic; inhibits RNA, DNA and protein synthesis	0.2	0.171935	-0.297285	-0.407163	0.337679	-0.429669	1.12657	0.813783	0.754105	1.26372	0.742432	98.1513	42.1943	59.4608	90.9475	55.602
MCAX01-C19	EMETINE HYDROCHLORIDE Therap cat: Antiamebic; inhibits RNA, DNA and protein synthesis	0.02	-2.50623	-1.82009	-2.87408	-1.36875	-2.79652	0.176015	0.283202	0.1364	0.387226	0.143934	15.3351	14.6839	10.7551	27.8678	10.7795
MCAX01-H12	EMODIN antimicrobial, anticancer cathartic	20	0.106806	0.734581	0.210828	0.098785	0.111281	1.07684	1.66391	1.15735	1.07087	1.08019	100	100	100	100	100
MCAX01-H11	EMODIN antimicrobial, anticancer cathartic	2	0.111539	0.755442	0.23141	0.239963	0.169103	1.08038	1.68815	1.17398	1.18096	1.12436	100.329	101.456	101.437	110.28	104.089
MCAX01-G12	EMODIN antimicrobial, anticancer cathartic	0.2	0.0777229	0.689979	0.207176	0.380841	0.185567	1.05535	1.61326	1.15443	1.3021	1.13726	98.0043	96.9557	99.7472	121.593	105.284
MCAX01-G11	EMODIN antimicrobial, anticancer cathartic	0.02	0.0444777	-0.0494153	0.0842713	0.218101	0.285454	1.03131	0.966328	1.06015	1.1632	1.21879	95.7717	58.0756	91.6015	108.622	112.832
MCAX01-N14	FENBENDAZOLE Therap cat: anthelmintic	20	0.112897	0.809093	0.265485	0.367745	0.0562913	1.0814	1.75211	1.20204	1.29033	1.03979	100	100	100	100	100
MCAX01-N13	FENBENDAZOLE Therap cat: anthelmintic	2	0.077561	0.751545	0.324404	0.160891	0.10471	1.05523	1.68359	1.25215	1.11798	1.07528	97.5805	96.0896	104.168	86.6425	103.413
MCAX01-M14	FENBENDAZOLE Therap cat: anthelmintic	0.2	0.133285	-0.0106859	-0.878137	0.0494121	-0.670378	1.09679	0.99262	0.54407	1.03484	0.628342	101.423	56.6529	45.2622	80.1996	60.4297
MCAX01-M13	FENBENDAZOLE Therap cat: anthelmintic	0.02	-2.49323	-0.509267	-3.58528	-0.0848337	-1.19123	0.177609	0.702579	0.0833149	0.942893	0.437928	16.424	40.099	6.93112	73.0736	42.117
MCAX01-L04	FLOXURIDINE Therap cat: antineoplastic, antimetabolite	20	0.129508	0.469098	0.250557	0.273325	0.0802589	1.09392	1.38424	1.18967	1.20859	1.05721	100	100	100	100	100
MCAX01-L03	FLOXURIDINE Therap cat: antineoplastic, antimetabolite	2	0.0332841	-0.139146	0.0435926	0.192089	-0.10173	1.02334	0.908057	1.03068	1.14242	0.931915	93.5478	65.5995	86.6358	94.5247	88.1487
MCAX01-K04	FLOXURIDINE Therap cat: antineoplastic, antimetabolite	0.2	-0.0275728	-0.729253	-0.227555	0.186279	-0.096057	0.981069	0.603216	0.854081	1.13783	0.935587	89.6838	43.5773	71.7917	94.1448	88.496
MCAX01-K03	FLOXURIDINE Therap cat: antineoplastic, antimetabolite	0.02	-0.270274	-0.660037	-0.720522	-0.0568759	-0.178159	0.829162	0.632862	0.606878	0.961344	0.88383	75.7972	45.719	51.0124	79.5426	83.6004
MCAX01-D10	FLUOROURACIL Therap cat: Antineoplastic pyrimidine antimetabolite: inhibits nucleic acid replication; tetratogen inhibits thymilidate synthetase	20	0.187367	0.854829	0.290074	0.496184	0.155492	1.13868	1.80854	1.2227	1.41048	1.1138	100	100	100	100	100
MCAX01-D09	FLUOROURACIL Therap cat: Antineoplastic pyrimidine antimetabolite: inhibits nucleic acid replication; tetratogen inhibits thymilidate synthetase	2	0.165824	0.736798	0.258043	0.313747	0.136877	1.12181	1.66647	1.19586	1.24293	1.09952	98.5179	92.1444	97.8043	88.1214	98.718
MCAX01-C10	FLUOROURACIL Therap cat: Antineoplastic pyrimidine antimetabolite: inhibits nucleic acid replication; tetratogen inhibits thymilidate synthetase	0.2	0.228749	0.742449	0.259807	0.211328	0.191991	1.17182	1.67301	1.19732	1.15775	1.14234	102.91	92.5061	97.9239	82.0824	102.562
MCAX01-C09	FLUOROURACIL Therap cat: Antineoplastic pyrimidine antimetabolite: inhibits nucleic acid replication; tetratogen inhibits thymilidate synthetase	0.02	-0.280176	-0.825188	-1.56399	-0.0277086	-0.0870691	0.82349	0.564409	0.338214	0.980977	0.941433	72.3195	31.2079	27.6612	69.5493	84.5243
MCAX01-B18	FORMESTANE Therap cat: antineoplastic, aromatase inhibitor Steroids 65: 171 (2000)	20	0.158594	1.01896	0.364431	0.263933	0.12296	1.1162	2.02645	1.28737	1.20075	1.08897	100	100	100	100	100
MCAX01-B17	FORMESTANE Therap cat: antineoplastic, aromatase inhibitor Steroids 65: 171 (2000)	2	0.207993	1.00702	0.342649	0.118443	0.183144	1.15508	2.00975	1.26808	1.08556	1.13536	103.483	99.1758	98.5015	90.4072	104.26
MCAX01-A18	FORMESTANE Therap cat: antineoplastic, aromatase inhibitor Steroids 65: 171 (2000)	0.2	0.0678801	0.407625	0.0960682	0.258062	0.0113558	1.04818	1.3265	1.06886	1.19587	1.0079	93.9058	65.4593	83.0261	99.5939	92.5558
MCAX01-A17	FORMESTANE Therap cat: antineoplastic, aromatase inhibitor Steroids 65: 171 (2000)	0.02	0.0572833	0.266405	0.125797	0.315283	0.163872	1.0405	1.20281	1.09111	1.24426	1.12029	93.2186	59.3553	84.7547	103.623	102.876
MCAX01-H06	FOSCARNET Therap cat: antiviral	20	0.131006	0.781843	0.230071	0.359423	0.194728	1.09506	1.71933	1.17289	1.28291	1.14451	100	100	100	100	100
MCAX01-H05	FOSCARNET Therap cat: antiviral	2	0.100511	0.762275	0.275589	0.229863	0.261033	1.07215	1.69616	1.21049	1.17272	1.19834	97.9084	98.6529	103.205	91.411	104.703
MCAX01-G06	FOSCARNET Therap cat: antiviral	0.2	0.149998	0.808849	0.204554	0.29012	0.205819	1.10957	1.75181	1.15233	1.22274	1.15334	101.325	101.89	98.2469	95.3098	100.772
MCAX01-G05	FOSCARNET Therap cat: antiviral	0.02	0.104052	0.575917	0.153103	0.14087	0.0360363	1.07479	1.49062	1.11196	1.10257	1.02529	98.149	86.6982	94.8048	85.9427	89.5837
MCAX01-H22	HELENINE Therap cat: antibacterial, antineoplastic, anthelmintic	20	0.193371	0.796177	0.340301	0.17175	0.0489654	1.14343	1.73649	1.26602	1.12642	1.03452	100	100	100	100	100
MCAX01-H21	HELENINE Therap cat: antibacterial, antineoplastic, anthelmintic	2	0.139798	0.600376	0.284216	0.106251	0.233229	1.10175	1.51611	1.21775	1.07643	1.17546	96.3547	87.3089	96.1871	95.5615	113.624
MCAX01-G22	HELENINE Therap cat: antibacterial, antineoplastic, anthelmintic	0.2	0.127712	0.53492	0.194917	0.361492	0.161666	1.09256	1.44886	1.14466	1.28475	1.11858	95.5508	83.4361	90.4139	114.056	108.125
MCAX01-G21	HELENINE Therap cat: antibacterial, antineoplastic, anthelmintic	0.02	0.0213586	-1.72432	-0.859171	-0.983193	-2.8626	1.01491	0.302642	0.551269	0.505859	0.13749	88.7603	17.4283	43.5435	44.9084	13.2902
MCAX01-B10	HEXESTROL Therap cat: Estrogen; antineoplastic (hormonal)	20	0.121054	0.918215	0.29208	0.206332	0.0675177	1.08753	1.88978	1.2244	1.15375	1.04791	100	100	100	100	100
MCAX01-B09	HEXESTROL Therap cat: Estrogen; antineoplastic (hormonal)	2	0.153226	0.84606	0.292125	0.19783	0.0710625	1.11205	1.79758	1.22444	1.14697	1.05049	102.255	95.1216	100.003	99.4124	100.246
MCAX01-A10	HEXESTROL Therap cat: Estrogen; antineoplastic (hormonal)	0.2	0.0611179	0.12248	0.0538505	0.113862	0.0522327	1.04327	1.0886	1.03803	1.08212	1.03687	95.9307	57.605	84.7785	93.7916	98.9461
MCAX01-A09	HEXESTROL Therap cat: Estrogen; antineoplastic (hormonal)	0.02	-0.0371787	0.0424071	-0.0592672	0.214395	0.134066	0.974559	1.02983	0.959751	1.16022	1.09738	89.6122	54.4949	78.3852	100.56	104.721
MCAX01-F10	HYDROXYUREA Therap cat: Antineoplastic S-phase/G-1 interface inhibitor tetratogen: inhibits ribonucleoside diphosphate reductase	20	0.124761	0.762458	0.254059	0.310339	0.291621	1.09033	1.69638	1.19256	1.24	1.22402	100	100	100	100	100
MCAX01-F09	HYDROXYUREA Therap cat: Antineoplastic S-phase/G-1 interface inhibitor tetratogen: inhibits ribonucleoside diphosphate reductase	2	0.0700987	0.754723	0.25068	0.282477	0.0837569	1.04979	1.68731	1.18977	1.21628	1.05977	96.282	99.4653	99.766	98.0873	86.5818
MCAX01-E10	HYDROXYUREA Therap cat: Antineoplastic S-phase/G-1 interface inhibitor tetratogen: inhibits ribonucleoside diphosphate reductase	0.2	0.153617	0.566029	0.246653	0.304877	0.17652	1.11235	1.48044	1.18645	1.23531	1.13015	102.02	87.2708	99.4879	99.6221	92.3317
MCAX01-E09	HYDROXYUREA Therap cat: Antineoplastic S-phase/G-1 interface inhibitor tetratogen: inhibits ribonucleoside diphosphate reductase	0.02	0.149959	0.673172	0.14579	0.219319	0.187528	1.10954	1.59457	1.10634	1.16418	1.13881	101.762	93.9987	92.77	93.8859	93.039
MCAX01-P08	JUGLONE antineoplastic, antifungal	20	0.094951	0.370453	0.129865	0.0211119	0.09079	1.06803	1.29276	1.09419	1.01474	1.06495	100	100	100	100	100
MCAX01-P07	JUGLONE antineoplastic, antifungal	2	0.0332098	0.361231	0.150878	0.0123951	0.109899	1.02329	1.28452	1.11024	1.00863	1.07915	95.8107	99.3629	101.467	99.3976	101.333
MCAX01-O08	JUGLONE antineoplastic, antifungal	0.2	0.246083	0.843518	0.264957	0.386874	0.506747	1.18598	1.79442	1.2016	1.30756	1.42084	111.044	138.806	109.816	128.856	133.418
MCAX01-O07	JUGLONE antineoplastic, antifungal	0.02	0.152326	0.889593	0.192835	0.203377	0.26917	1.11136	1.85265	1.14301	1.15139	1.20511	104.057	143.31	104.461	113.466	113.161
MCAX01-J22	LEFUNAMIDE Therap cat: antineoplastic, PDGF receptor blocker	20	0.074425	0.759585	0.246244	0.100217	0.11897	1.05294	1.693	1.18612	1.07193	1.08596	100	100	100	100	100
MCAX01-J21	LEFUNAMIDE Therap cat: antineoplastic, PDGF receptor blocker	2	0.0893695	0.624086	0.218865	0.102658	0.155168	1.06391	1.54123	1.16382	1.07375	1.11355	101.041	91.0355	98.1201	100.169	102.541
MCAX01-I22	LEFUNAMIDE Therap cat: antineoplastic, PDGF receptor blocker	0.2	0.17118	0.628142	0.228117	0.103285	0.123762	1.12598	1.54557	1.17131	1.07422	1.08957	106.937	91.2918	98.7514	100.213	100.333
MCAX01-I21	LEFUNAMIDE Therap cat: antineoplastic, PDGF receptor blocker	0.02	0.168161	-0.00182397	0.242541	-0.107448	-0.0764886	1.12363	0.998737	1.18307	0.928228	0.948363	106.713	58.992	99.7437	86.5937	87.3295
MCAX01-H04	MEBENDAZOLE Therap cat: Antihelmintic	20	0.127469	0.846017	0.161733	0.237921	0.14144	1.09238	1.79753	1.11863	1.17929	1.10301	100	100	100	100	100
MCAX01-H03	MEBENDAZOLE Therap cat: Antihelmintic	2	0.182561	0.533711	0.26844	0.373548	0.0292485	1.1349	1.44765	1.20451	1.29554	1.02048	103.893	80.5353	107.677	109.857	92.5181
MCAX01-G04	MEBENDAZOLE Therap cat: Antihelmintic	0.2	-1.52505	-0.385119	-3.01007	0.126064	-0.581374	0.347468	0.765716	0.12413	1.09131	0.668327	31.8084	42.5982	11.0966	92.5396	60.5914
MCAX01-G03	MEBENDAZOLE Therap cat: Antihelmintic	0.02	-2.64867	-0.927322	-3.27298	-0.538794	-1.81816	0.159467	0.525833	0.103451	0.688346	0.283582	14.5982	29.2531	9.24803	58.3694	25.71
MCAX01-N04	MECHLORETHAMINE Therap cat: antineoplastic; tetratogen alkylating agent: crosslinks DNA	20	0.129055	0.870008	0.344792	0.267081	0.114941	1.09358	1.82767	1.26997	1.20337	1.08293	100	100	100	100	100
MCAX01-N03	MECHLORETHAMINE Therap cat: antineoplastic; tetratogen alkylating agent: crosslinks DNA	2	0.166822	0.916835	0.378103	0.275625	0.214608	1.12258	1.88797	1.29963	1.21052	1.16039	102.652	103.299	102.336	100.594	107.153
MCAX01-M04	MECHLORETHAMINE Therap cat: antineoplastic; tetratogen alkylating agent: crosslinks DNA	0.2	0.194015	0.767146	0.311278	0.361732	0.274514	1.14394	1.7019	1.24081	1.28497	1.20959	104.606	93.1184	97.7038	106.781	111.696
MCAX01-M03	MECHLORETHAMINE Therap cat: antineoplastic; tetratogen alkylating agent: crosslinks DNA	0.02	0.15631	0.41952	0.0658627	0.196092	-0.00586488	1.11443	1.33748	1.04671	1.14559	0.995943	101.907	73.1795	82.4202	95.1985	91.9674
MCAX01-J04	MERCAPTOPURINE Therap cat: Antineoplastic purine antimetabolite: inhibits nucleic acid replication	20	0.155041	0.844002	0.206976	0.381927	0.248836	1.11345	1.79502	1.15427	1.30308	1.18825	100	100	100	100	100
MCAX01-J03	MERCAPTOPURINE Therap cat: Antineoplastic purine antimetabolite: inhibits nucleic acid replication	2	0.0733873	0.905884	0.213918	0.29426	0.139494	1.05218	1.87369	1.15983	1.22626	1.10152	94.4974	104.383	100.482	94.1043	92.7011
MCAX01-I04	MERCAPTOPURINE Therap cat: Antineoplastic purine antimetabolite: inhibits nucleic acid replication	0.2	0.106054	-0.640369	0.00270724	-0.285735	-0.363405	1.07628	0.641549	1.00188	0.820323	0.777328	96.6615	35.7404	86.7978	62.9526	65.418
MCAX01-I03	MERCAPTOPURINE Therap cat: Antineoplastic purine antimetabolite: inhibits nucleic acid replication	0.02	-0.751419	-1.45187	-1.36399	-0.73799	-0.717986	0.594019	0.365547	0.388505	0.599574	0.607946	53.3493	20.3645	33.6582	46.012	51.1632
MCAX01-L06	METHOTREXATE Therap cat: Antineoplastic; antirheumatic folic acid antagonist	20	0.113781	0.3389	0.26979	0.329984	0.129967	1.08206	1.26479	1.20563	1.257	1.09427	100	100	100	100	100
MCAX01-L05	METHOTREXATE Therap cat: Antineoplastic; antirheumatic folic acid antagonist	2	-0.541515	-1.23201	-1.63812	-0.0258072	-0.347564	0.687049	0.425724	0.321275	0.982271	0.78591	63.4945	33.6597	26.6478	78.1441	71.8206
MCAX01-K06	METHOTREXATE Therap cat: Antineoplastic; antirheumatic folic acid antagonist	0.2	-0.39457	-1.5501	-1.87202	-0.221109	-0.271201	0.760716	0.341486	0.273191	0.857906	0.82863	70.3026	26.9994	22.6596	68.2503	75.7245
MCAX01-K05	METHOTREXATE Therap cat: Antineoplastic; antirheumatic folic acid antagonist	0.02	-0.389614	-1.81129	-1.79005	-0.182542	-0.196859	0.763334	0.284935	0.289162	0.881149	0.872448	70.5445	22.5282	23.9843	70.0994	79.7289
MCAX01-N16	METHOXAMINE HYDROCHLORIDE Therap cat: mutagen, blocks DNA repair hydroxymethyltransferase inhibitor	20	0.11138	0.729639	0.281279	0.247408	0.0243889	1.08026	1.65822	1.21527	1.18707	1.01705	100	100	100	100	100
MCAX01-N15	METHOXAMINE HYDROCHLORIDE Therap cat: mutagen, blocks DNA repair hydroxymethyltransferase inhibitor	2	0.0706239	0.64639	0.293044	0.104319	0.0243191	1.05017	1.56525	1.22522	1.07499	1.017	97.2146	94.3929	100.819	90.5578	99.9952
MCAX01-M16	METHOXAMINE HYDROCHLORIDE Therap cat: mutagen, blocks DNA repair hydroxymethyltransferase inhibitor	0.2	0.119952	0.601839	0.34017	0.184298	0.0728767	1.0867	1.51765	1.26591	1.13626	1.05181	100.596	91.5226	104.166	95.7198	103.418
MCAX01-M15	METHOXAMINE HYDROCHLORIDE Therap cat: mutagen, blocks DNA repair hydroxymethyltransferase inhibitor	0.02	0.131499	0.563134	0.268195	0.235056	0.0197733	1.09543	1.47747	1.2043	1.17695	1.0138	101.404	89.0998	99.0972	99.1475	99.6806
MCAX01-B04	METHOXSALEN phototoxic (UV induced) hepatotoxic	2	0.130626	0.827708	0.282301	0.19405	0.0370648	1.09477	1.77486	1.21613	1.14397	1.02602	100	100	100	100	100
MCAX01-B03	METHOXSALEN phototoxic (UV induced) hepatotoxic	0.2	0.177967	0.950282	0.353248	0.173221	0.0837135	1.13129	1.93225	1.27743	1.12757	1.05974	103.336	108.868	105.041	98.5666	103.286
MCAX01-A04	METHOXSALEN phototoxic (UV induced) hepatotoxic	0.02	0.0794242	0.315099	0.132348	0.263668	0.298777	1.0566	1.2441	1.09608	1.20053	1.2301	96.5132	70.0954	90.128	104.944	119.89
MCAX01-A03	METHOXSALENphototoxic (UV induced) hepatotoxic	20	0.0524707	0.0348047	0.0995047	0.403238	0.249497	1.03704	1.02442	1.07141	1.32247	1.18879	94.7268	57.7181	88.0994	115.604	115.864
MCAX01-B08	METRONIDAZOLE Therap cat: Antiprotozoal (Trichomonas)	20	0.18569	0.850724	0.272597	0.261984	0.0495462	1.13736	1.80341	1.20798	1.19913	1.03494	100	100	100	100	100
MCAX01-B07	METRONIDAZOLE Therap cat: Antiprotozoal (Trichomonas)	2	0.1707	0.906341	0.408637	0.150802	0.0835535	1.1256	1.87429	1.32743	1.11019	1.05962	98.9664	103.93	109.888	92.5829	102.385
MCAX01-A08	METRONIDAZOLE Therap cat: Antiprotozoal (Trichomonas)	0.2	0.115592	0.120086	0.0886642	0.306743	0.0779786	1.08342	1.0868	1.06339	1.23691	1.05554	95.2574	60.2637	88.03	103.151	101.99
MCAX01-A07	METRONIDAZOLE Therap cat: Antiprotozoal (Trichomonas)	0.02	0.0698383	-0.222442	0.0517637	0.0691177	0.114476	1.0496	0.857114	1.03653	1.04907	1.08258	92.2838	47.5275	85.807	87.4866	104.603
MCAX01-J14	MITOTANE Therap cat: insecticide, antineoplastic	20	0.164851	0.673481	0.238102	0.18894	0.220015	1.12105	1.59492	1.17944	1.13993	1.16475	100	100	100	100	100
MCAX01-J13	MITOTANE Therap cat: insecticide, antineoplastic	2	0.0378945	0.689405	0.209401	0.152512	0.186514	1.02661	1.61262	1.15621	1.1115	1.13801	91.5762	101.11	98.0303	97.5066	97.7046
MCAX01-I14	MITOTANE Therap cat: insecticide, antineoplastic	0.2	0.126252	0.678251	0.0186546	0.30461	0.23766	1.09145	1.6002	1.01301	1.23508	1.17908	97.36	100.331	85.8894	108.348	101.231
MCAX01-I13	MITOTANE Therap cat: insecticide, antineoplastic	0.02	0.0956113	0.662416	-0.0104721	0.141242	-0.583305	1.06852	1.58273	0.992768	1.10285	0.667433	95.314	99.2359	84.1728	96.7479	57.3029
MCAX01-J08	MONOCROTALINE Therap cat: antineoplastic, insect sterilant JACS 72: 158 (1950)	20	0.106724	0.753315	0.120438	0.0521637	0.0548629	1.07678	1.68566	1.08707	1.03682	1.03876	100	100	100	100	100
MCAX01-J07	MONOCROTALINE Therap cat: antineoplastic, insect sterilant JACS 72: 158 (1950)	2	0.0101877	0.882362	0.251772	0.284391	0.0607909	1.00709	1.84339	1.19067	1.2179	1.04304	93.5276	109.357	109.531	117.465	100.412
MCAX01-I08	MONOCROTALINE Therap cat: antineoplastic, insect sterilant JACS 72: 158 (1950)	0.2	0.077283	0.665077	0.159372	0.344931	0.135347	1.05503	1.58565	1.1168	1.27009	1.09836	97.98	94.0671	102.735	122.499	105.737
MCAX01-I07	MONOCROTALINE Therap cat: antineoplastic, insect sterilant JACS 72: 158 (1950)	0.02	0.180829	0.694881	0.233993	0.278485	0.272974	1.13353	1.61875	1.17609	1.21292	1.2083	105.271	96.0306	108.189	116.985	116.321
MCAX01-P18	MYCOPHENOLIC ACID Therap cat: antineoplastic	20	0.0350932	0.321496	0.12639	0.0624265	0.120724	1.02462	1.24963	1.09156	1.04422	1.08728	100	100	100	100	100
MCAX01-P17	MYCOPHENOLIC ACID Therap cat: antineoplastic	2	0.042089	0.221808	0.0912355	0.119943	0.144968	1.0296	1.16619	1.06528	1.08669	1.10571	100.486	93.3234	97.5927	104.067	101.695
MCAX01-O18	MYCOPHENOLIC ACID Therap cat: antineoplastic	0.2	0.370282	-0.489427	0.315524	0.030028	-0.128783	1.29261	0.712308	1.24446	1.02103	0.914602	126.154	57.0017	114.008	97.7793	84.1184
MCAX01-O17	MYCOPHENOLIC ACID Therap cat: antineoplastic	0.02	-0.555572	-0.644941	-1.46243	0.0149144	-0.611091	0.680387	0.639519	0.362882	1.01039	0.654701	66.4037	51.1768	33.2443	96.7603	60.2146
MCAX01-D22	NICOLSAMIDE Therap cat: anthelmintic	20	0.213555	0.961914	0.306618	0.471954	0.282717	1.15954	1.94789	1.2368	1.38699	1.21648	100	100	100	100	100
MCAX01-D21	NICOLSAMIDE Therap cat: anthelmintic	2	0.112897	0.0714038	0.207532	0.404416	0.231525	1.0814	1.05074	1.15471	1.32355	1.17408	93.2607	53.9423	93.3624	95.4265	96.5139
MCAX01-C22	NICOLSAMIDE Therap cat: anthelmintic	0.2	-0.309443	-1.39185	-0.537279	-2.40037	-2.34511	0.806953	0.381075	0.689069	0.189416	0.196811	69.5924	19.5635	55.7137	13.6566	16.1787
MCAX01-C21	NICOLSAMIDE Therap cat: anthelmintic	0.02	-1.74862	-1.84345	-2.3474	-2.66182	-2.78425	0.297585	0.278655	0.1965	0.15802	0.145163	25.6641	14.3055	15.8877	11.393	11.933
MCAX01-D08	NITROFURAZONE anti-infective carcinogen, neurotoxic	20	0.223915	0.847546	0.2813	0.2192	0.168444	1.1679	1.79944	1.21529	1.16409	1.12385	100	100	100	100	100
MCAX01-D07	NITROFURAZONE anti-infective carcinogen, neurotoxic	2	0.20452	0.821719	0.313845	0.340169	0.083357	1.1523	1.76751	1.24302	1.26591	1.05948	98.6647	98.2257	102.281	108.747	94.2728
MCAX01-C08	NITROFURAZONE anti-infective carcinogen, neurotoxic	0.2	0.245227	0.871214	0.31489	0.0780673	0.279042	1.18528	1.8292	1.24392	1.0556	1.21339	101.488	101.654	102.356	90.6807	107.968
MCAX01-C07	NITROFURAZONE anti-infective carcinogen, neurotoxic	0.02	0.201863	0.285836	0.31809	0.0674123	0.193489	1.15018	1.21912	1.24668	1.04784	1.14353	98.4831	67.7498	102.583	90.0134	101.751
MCAX01-F06	NITROMIDE antibacterial; antiprotozoal	20	0.0847326	0.800999	0.23022	0.36801	0.198725	1.06049	1.74231	1.17301	1.29057	1.14768	100	100	100	100	100
MCAX01-F05	NITROMIDE antibacterial; antiprotozoal	2	0.112568	0.764936	0.247402	0.37717	0.254371	1.08115	1.69929	1.18707	1.29879	1.19282	101.948	97.5313	101.198	100.637	103.932
MCAX01-E06	NITROMIDE antibacterial; antiprotozoal	0.2	0.108283	0.495723	0.273779	0.181314	0.213685	1.07794	1.41003	1.20897	1.13392	1.15965	101.646	80.9287	103.065	87.8616	101.042
MCAX01-E05	NITROMIDE antibacterial; antiprotozoal	0.02	0.109171	0.269439	0.185695	0.25316	0.189424	1.07861	1.20534	1.13736	1.19182	1.14031	101.708	69.1806	96.9609	92.3479	99.3574
MCAX01-L18	PARTHENOLIDE antiinflamation, immune suppressant antineoplastic	20	0.0920141	0.64763	0.250332	0.185002	0.162041	1.06586	1.56659	1.18948	1.13682	1.11887	100	100	100	100	100
MCAX01-L17	PARTHENOLIDE antiinflamation, immune suppressant antineoplastic	2	0.0950949	0.518034	0.15823	0.0508936	-0.0183525	1.06814	1.432	1.11592	1.03591	0.98736	100.214	91.4088	93.8155	91.1233	88.2462
MCAX01-K18	PARTHENOLIDE antiinflamation, immune suppressant antineoplastic	0.2	0.110764	0.3321	0.140567	0.244615	0.261678	1.0798	1.25884	1.10234	1.18478	1.19887	101.308	80.3556	92.6739	104.219	107.15
MCAX01-K17	PARTHENOLIDE antiinflamation, immune suppressant antineoplastic	0.02	0.106525	-1.17193	0.0197142	0.057271	0.137485	1.07663	0.443827	1.01376	1.0405	1.09999	101.011	28.3307	85.227	91.527	98.3123
MCAX01-N12	p-FLUOROPHENYLALANINE Therap cat; aminoacid antagonist protein synthesis inhibitor	20	0.113226	0.832422	0.250905	0.255409	0.144013	1.08164	1.78067	1.18995	1.19367	1.10497	100	100	100	100	100
MCAX01-N11	p-FLUOROPHENYLALANINE Therap cat; aminoacid antagonist protein synthesis inhibitor	2	0.130601	0.719614	0.293516	0.191118	0.140571	1.09475	1.64674	1.22562	1.14165	1.10234	101.212	92.4786	102.998	95.6415	99.7617
MCAX01-M12	p-FLUOROPHENYLALANINE Therap cat; aminoacid antagonist protein synthesis inhibitor	0.2	0.152663	0.663964	0.255651	0.319665	0.174391	1.11162	1.58443	1.19387	1.24804	1.12849	102.771	88.9793	100.33	104.555	102.128
MCAX01-M11	p-FLUOROPHENYLALANINE Therap cat; aminoacid antagonist protein synthesis inhibitor	0.02	0.178708	0.546182	0.262539	0.0757568	0.150554	1.13187	1.46022	1.19959	1.05391	1.11	104.643	82.0037	100.81	88.2916	100.454
MCAX01-B20	PODOPHYLLOTOXIN Therap cat: antineoplastic; arrests metaphase, inhibits microtubule assembly	20	0.169317	0.971764	0.284006	0.482066	0.223453	1.12453	1.96124	1.21757	1.39674	1.16752	100	100	100	100	100
MCAX01-B19	PODOPHYLLOTOXIN Therap cat: antineoplastic; arrests metaphase, inhibits microtubule assembly	2	0.148216	-0.864608	0.273013	-0.349419	-0.943203	1.1082	0.549196	1.20833	0.7849	0.520077	98.548	28.0025	99.2409	56.195	44.5453
MCAX01-A20	PODOPHYLLOTOXIN Therap cat: antineoplastic; arrests metaphase, inhibits microtubule assembly	0.2	-2.89639	-0.879782	-2.38666	-0.577154	-1.41283	0.134307	0.543449	0.191224	0.670285	0.375574	11.9435	27.7095	15.7054	47.9891	32.1684
MCAX01-A19	PODOPHYLLOTOXIN Therap cat: antineoplastic; arrests metaphase, inhibits microtubule assembly	0.02	-3.08541	-1.01256	-2.47436	-0.585474	-1.44844	0.117815	0.495664	0.179946	0.66643	0.366418	10.4769	25.273	14.7791	47.7132	31.3842
MCAX01-D12	PRIMAQUINE DIPHOSPHATE Therap cat: antimalarial	20	0.209414	0.872529	0.353417	0.282414	0.0907488	1.15622	1.83087	1.27758	1.21623	1.06492	100	100	100	100	100
MCAX01-D11	PRIMAQUINE DIPHOSPHATE Therap cat: antimalarial	2	0.177188	0.834773	0.251123	0.248316	0.227043	1.13068	1.78358	1.19013	1.18782	1.17043	97.791	97.4169	93.155	97.6642	109.908
MCAX01-C12	PRIMAQUINE DIPHOSPHATE Therap cat: antimalarial	0.2	0.214232	0.805557	0.23602	0.318892	0.25747	1.16009	1.74782	1.17774	1.24737	1.19538	100.335	95.4639	92.185	102.561	112.25
MCAX01-C11	PRIMAQUINE DIPHOSPHATE Therap cat: antimalarial	0.02	0.108816	-0.125759	-0.104933	-0.375538	-0.0812149	1.07834	0.916522	0.929848	0.770818	0.945261	93.2646	50.0594	72.7818	63.3777	88.7634
MCAX01-H18	PYRIMETHAMINE Therap cat: Antimalarial	20	0.150587	0.613762	0.135293	0.248916	0.0784672	1.11002	1.53024	1.09832	1.18831	1.0559	100	100	100	100	100
MCAX01-H17	PYRIMETHAMINE Therap cat: Antimalarial	2	0.155913	0.641079	0.277587	0.215947	0.151973	1.11413	1.55949	1.21217	1.16147	1.11109	100.37	101.911	110.366	97.7407	105.227
MCAX01-G18	PYRIMETHAMINE Therap cat: Antimalarial	0.2	0.125611	0.364291	0.267815	0.400209	0.167876	1.09097	1.28725	1.20398	1.3197	1.1234	98.2837	84.1204	109.621	111.056	106.393
MCAX01-G17	PYRIMETHAMINE Therap cat: Antimalarial	0.02	0.0377005	-0.0317934	-0.111538	0.0811252	-0.222422	1.02648	0.978204	0.9256	1.05784	0.857125	92.4736	63.9247	84.2745	89.0205	81.1752
MCAX01-N20	QUINACRINE HYDROCHLORIDE Therap cat: anthelmintic; antimalarial intercalating agent	20	0.0997044	0.811219	0.286825	0.217344	0.153869	1.07155	1.75469	1.21995	1.16259	1.11255	100	100	100	100	100
MCAX01-N19	QUINACRINE HYDROCHLORIDE Therap cat: anthelmintic; antimalarial intercalating agent	2	0.0937068	0.832186	0.349475	0.17917	0.236438	1.06711	1.78038	1.2741	1.13223	1.17808	99.5851	101.464	104.438	97.3887	105.89
MCAX01-M20	QUINACRINE HYDROCHLORIDE Therap cat: anthelmintic; antimalarial intercalating agent	0.2	0.109314	0.0117195	0.0862344	0.284562	0.144381	1.07872	1.00816	1.0616	1.21804	1.10526	100.668	57.4549	87.0194	104.769	99.3445
MCAX01-M19	QUINACRINE HYDROCHLORIDE Therap cat: anthelmintic; antimalarial intercalating agent	0.02	-2.42161	-2.39232	-3.43937	-2.86225	-3.49274	0.186647	0.190476	0.0921821	0.137524	0.088834	17.4184	10.8552	7.5562	11.8291	7.98473
MCAX01-N10	ROTENONE acaricide, ectoparasiticide ex Derris spp antineoplastic, mitochondrial poison Chem Rev 12: 181 (1933)	20	0.0997593	-0.280301	0.195005	-1.41438	-0.21692	1.07159	0.823419	1.14473	0.375171	0.860401	100	100	100	100	100
MCAX01-N09	ROTENONE acaricide, ectoparasiticide ex Derris spp antineoplastic, mitochondrial poison Chem Rev 12: 181 (1933)	2	-0.162444	-2.7335	-0.291415	-2.39364	-1.60479	0.89351	0.150361	0.8171	0.190302	0.328784	83.3813	18.2606	71.3794	50.724	38.2129
MCAX01-M10	ROTENONE acaricide, ectoparasiticide ex Derris spp antineoplastic, mitochondrial poison Chem Rev 12: 181 (1933)	0.2	-2.27538	-2.28375	-3.75872	-3.28041	-1.40754	0.206558	0.205364	0.0738775	0.102919	0.376954	19.2758	24.9404	6.45371	27.4327	43.8115
MCAX01-M09	ROTENONE acaricide, ectoparasiticide ex Derris spp antineoplastic, mitochondrial poison Chem Rev 12: 181 (1933)	0.02	-3.4136	-1.19042	-4.05915	-2.7552	-1.65657	0.0938437	0.438175	0.0599893	0.148116	0.317192	8.75738	53.2141	5.24048	39.4795	36.8656
MCAX01-F12	SANGUINARINE SULFATE antineoplastic, keratolytic; antiplaque J Heterocyclic Chem 9: 1453 (1972)	20	0.0900308	0.6758	0.265881	0.308927	0.161524	1.06439	1.59748	1.20237	1.23879	1.11847	100	100	100	100	100
MCAX01-F11	SANGUINARINE SULFATE antineoplastic, keratolytic; antiplaque J Heterocyclic Chem 9: 1453 (1972)	2	0.0472765	0.707443	0.317451	0.300233	0.192385	1.03331	1.63291	1.24613	1.23134	1.14265	97.08	102.218	103.639	99.3992	102.162
MCAX01-E12	SANGUINARINE SULFATE antineoplastic, keratolytic; antiplaque J Heterocyclic Chem 9: 1453 (1972)	0.2	0.114343	0.537169	0.181344	0.291194	0.249132	1.08248	1.45112	1.13394	1.22365	1.18849	101.699	90.838	94.3088	98.7784	106.261
MCAX01-E11	SANGUINARINE SULFATE antineoplastic, keratolytic; antiplaque J Heterocyclic Chem 9: 1453 (1972)	0.02	-3.44921	-1.64126	-3.7917	-0.77446	-2.8904	0.0915556	0.320576	0.0722078	0.584608	0.134867	8.60167	20.0676	6.00545	47.192	12.0582
MCAX01-P16	SEMUSTINE Therap cat: antineoplastic	20	0.0523722	0.296517	0.0764825	0.162136	0.0767202	1.03697	1.22818	1.05444	1.11894	1.05462	100	100	100	100	100
MCAX01-P15	SEMUSTINE Therap cat: antineoplastic	2	0.0194123	0.294789	0.0931016	0.115003	0.0534593	1.01355	1.22671	1.06666	1.08298	1.03775	97.7413	99.8803	101.159	96.7858	98.4006
MCAX01-O16	SEMUSTINE Therap cat: antineoplastic	0.2	0.205059	0.516805	0.232276	0.366482	0.184069	1.15273	1.43078	1.17469	1.28921	1.13608	111.164	116.497	111.403	115.216	107.725
MCAX01-O15	SEMUSTINE Therap cat: antineoplastic	0.02	0.17905	0.670489	0.236223	0.189479	0.0990851	1.13214	1.59161	1.1779	1.14035	1.07109	109.178	129.592	111.709	101.913	101.562
MCAX01-J18	SOLASODINE antineoplastic, antiinflammatory ex numerous Solanum spp JACS 76: 4245 (1954); Alkaloids 19: 81 (1981)	20	0.0651564	0.660759	0.25443	0.182359	0.111551	1.0462	1.58091	1.19286	1.13474	1.08039	100	100	100	100	100
MCAX01-J17	SOLASODINE antineoplastic, antiinflammatory ex numerous Solanum spp JACS 76: 4245 (1954); Alkaloids 19: 81 (1981)	2	0.0453268	0.59089	0.249845	-0.0448023	0.103174	1.03192	1.50618	1.18908	0.969423	1.07413	98.6349	95.2725	99.6827	85.4314	99.4211
MCAX01-I18	SOLASODINE antineoplastic, antiinflammatory ex numerous Solanum spp JACS 76: 4245 (1954); Alkaloids 19: 81 (1981)	0.2	0.0850016	0.632124	0.251747	0.188753	0.0896397	1.06069	1.54985	1.19065	1.13978	1.0641	101.385	98.0348	99.8142	100.444	98.4927
MCAX01-I17	SOLASODINE antineoplastic, antiinflammatory ex numerous Solanum spp JACS 76: 4245 (1954); Alkaloids 19: 81 (1981)	0.02	0.143576	0.639011	0.138134	0.223047	0.16474	1.10464	1.55726	1.10048	1.1672	1.12096	105.586	98.5039	92.2554	102.86	103.756
MCAX01-F20	STREPTOZOSIN Therap cat: Antineoplastic alkylating agent binds to DNA	20	0.0999785	0.729292	0.253551	0.29075	0.331668	1.07176	1.65783	1.19214	1.22328	1.25847	100	100	100	100	100
MCAX01-F19	STREPTOZOSIN Therap cat: Antineoplastic alkylating agent binds to DNA	2	0.0860828	0.78225	0.300715	0.316236	0.314408	1.06148	1.71981	1.23175	1.24508	1.2435	99.0414	103.739	103.323	101.782	98.8107
MCAX01-E20	STREPTOZOSIN Therap cat: Antineoplastic alkylating agent binds to DNA	0.2	0.160314	0.867461	0.269567	0.31299	0.282424	1.11753	1.82445	1.20545	1.24228	1.21624	104.271	110.051	101.116	101.553	96.6443
MCAX01-E19	STREPTOZOSIN Therap cat: Antineoplastic alkylating agent binds to DNA	0.02	0.152855	0.772112	0.219572	0.225537	0.294686	1.11177	1.70777	1.16439	1.16921	1.22662	103.733	103.012	97.6723	95.5804	97.4692
MCAX01-H10	TAMOXIFEN CITRATE Therap cat: estrogen antagonist, anticancer	20	0.127701	0.726503	0.220804	0.304761	0.181901	1.09255	1.65462	1.16538	1.23521	1.13438	100	100	100	100	100
MCAX01-H09	TAMOXIFEN CITRATE Therap cat: estrogen antagonist, anticancer	2	0.0640888	0.797758	0.183368	0.224651	0.199615	1.04542	1.7384	1.13553	1.16849	1.14839	95.6866	105.063	97.4385	94.5986	101.235
MCAX01-G10	TAMOXIFEN CITRATE Therap cat: estrogen antagonist, anticancer	0.2	0.150631	0.647276	0.0752907	0.260891	0.217645	1.11006	1.56621	1.05357	1.19822	1.16283	101.602	94.6564	90.4058	97.005	102.509
MCAX01-G09	TAMOXIFEN CITRATE Therap cat: estrogen antagonist, anticancer	0.02	0.109995	0.506873	0.00607178	0.0435743	-1.28772	1.07922	1.42097	1.00422	1.03066	0.409599	98.7802	85.8786	86.1706	83.4402	36.1078
MCAX01-B22	THIABENDAZOLE Therap cat: Anthelmintic (Nematodes)	20	0.139484	1.06508	0.373883	0.290271	0.209626	1.10151	2.09229	1.29584	1.22287	1.15639	100	100	100	100	100
MCAX01-B21	THIABENDAZOLE Therap cat: Anthelmintic (Nematodes)	2	0.148899	1.05136	0.345111	0.401078	0.227773	1.10872	2.07248	1.27025	1.32049	1.17103	100.655	99.0531	98.0254	107.983	101.266
MCAX01-A22	THIABENDAZOLE Therap cat: Anthelmintic (Nematodes)	0.2	0.0057215	0.498931	0.0844888	0.170527	0.0873224	1.00397	1.41317	1.06031	1.12547	1.0624	91.1451	67.5417	81.8245	92.0351	91.872
MCAX01-A21	THIABENDAZOLE Therap cat: Anthelmintic (Nematodes)	0.02	-0.000954768	0.371871	0.082207	0.26338	0.174814	0.999338	1.29403	1.05864	1.20029	1.12882	90.7243	61.8476	81.6952	98.1534	97.6159
MCAX01-L10	THIOGUANINE Therap cat: Antineoplastic purine antimetabolite: antimetabolite: inhibits nucleic acid replication	20	0.140057	0.714099	0.158628	0.300981	0.174781	1.10195	1.64046	1.11623	1.23198	1.12879	100	100	100	100	100
MCAX01-L09	THIOGUANINE Therap cat: Antineoplastic purine antimetabolite: antimetabolite: inhibits nucleic acid replication	2	0.0962677	0.758883	0.272434	0.262639	-0.0739315	1.069	1.69218	1.20784	1.19967	0.950045	97.0104	103.153	108.208	97.3773	84.1647
MCAX01-K10	THIOGUANINE Therap cat: Antineoplastic purine antimetabolite: antimetabolite: inhibits nucleic acid replication	0.2	0.0602359	-2.22561	-0.342859	-0.759645	-0.530936	1.04264	0.213809	0.788477	0.590642	0.692105	94.6175	13.0335	70.6378	47.9424	61.3138
MCAX01-K09	THIOGUANINE Therap cat: Antineoplastic purine antimetabolite: antimetabolite: inhibits nucleic acid replication	0.02	-0.543824	-3.67948	-1.36006	-1.70843	-1.22186	0.68595	0.0780487	0.389567	0.305992	0.428731	62.2489	4.75773	34.9004	24.8374	37.9814
MCAX01-D06	TOBRAMYCIN SULFATE antibacterial tetratogenic binds to ribosomes; inhibits protein synthesis nephrotoxic	20	0.174789	0.843651	0.280061	0.36797	0.196563	1.1288	1.79459	1.21425	1.29054	1.14596	100	100	100	100	100
MCAX01-D05	TOBRAMYCIN SULFATE antibacterial tetratogenic binds to ribosomes; inhibits protein synthesis nephrotoxic	2	0.177594	0.885411	0.237863	0.322745	0.192934	1.131	1.84729	1.17924	1.25071	1.14309	100.195	102.937	97.1174	96.9139	99.7488
MCAX01-C06	TOBRAMYCIN SULFATE antibacterial tetratogenic binds to ribosomes; inhibits protein synthesis nephrotoxic	0.2	0.179007	0.836049	0.304826	0.127211	0.29421	1.1321	1.78515	1.23527	1.09218	1.22621	100.293	99.4745	101.731	84.63	107.003
MCAX01-C05	TOBRAMYCIN SULFATE antibacterial tetratogenic binds to ribosomes; inhibits protein synthesis nephrotoxic	0.02	0.212596	0.885918	0.328098	0.177902	0.217729	1.15877	1.84794	1.25536	1.13124	1.1629	102.655	102.973	103.386	87.6564	101.478
MCAX01-D14	TRIOXSALEN Therap cat: melanizing agent, antipsoriatic	20	0.235636	0.815036	0.202774	0.397923	0.0966834	1.17743	1.75934	1.15091	1.31761	1.06931	100	100	100	100	100
MCAX01-D13	TRIOXSALEN Therap cat: melanizing agent, antipsoriatic	2	0.141918	0.751625	0.356696	0.290905	0.0166618	1.10337	1.68369	1.28049	1.22341	1.01162	93.7105	95.6999	111.259	92.8505	94.6044
MCAX01-C14	TRIOXSALEN Therap cat: melanizing agent, antipsoriatic	0.2	0.192921	0.871145	0.281778	0.297639	0.141086	1.14308	1.82911	1.21569	1.22913	1.10273	97.0826	103.966	105.629	93.2849	103.126
MCAX01-C13	TRIOXSALEN Therap cat: melanizing agent, antipsoriatic	0.02	0.162995	0.801528	0.331445	0.114365	0.124014	1.11961	1.74295	1.25827	1.0825	1.08976	95.0896	99.0681	109.329	82.1562	101.912
MCAX01-L12	URETHANE Therap cat: antineoplastic, cytotoxic	20	0.114702	0.622374	0.269552	0.322071	0.150136	1.08275	1.53941	1.20543	1.25012	1.10967	100	100	100	100	100
MCAX01-L11	URETHANE Therap cat: antineoplastic, cytotoxic	2	0.123246	0.648641	0.215472	0.362379	0.122975	1.08918	1.56769	1.16108	1.28554	1.08898	100.594	101.837	96.3208	102.833	98.135
MCAX01-K12	URETHANE Therap cat: antineoplastic, cytotoxic	0.2	0.140697	0.644435	0.22884	0.261931	0.278981	1.10244	1.56313	1.17189	1.19908	1.21334	101.818	101.541	97.2175	95.9171	109.342
MCAX01-K11	URETHANE Therap cat: antineoplastic, cytotoxic	0.02	0.166183	0.665728	0.195336	0.208686	0.27128	1.12209	1.58637	1.14499	1.15564	1.20688	103.633	103.051	94.9858	92.4417	108.76
MCAX01-F16	USNIC ACID Therap cat: antibacterial, antineoplastic J Chem Soc, 1953, 603; Antibiotics I (Verlag), 1967, p 611	20	0.141475	0.659845	0.181068	0.3044	0.0623387	1.10303	1.57991	1.13372	1.23491	1.04416	100	100	100	100	100
MCAX01-F15	USNIC ACID Therap cat: antibacterial, antineoplastic J Chem Soc, 1953, 603; Antibiotics I (Verlag), 1967, p 611	2	0.0372996	0.685567	0.203115	0.34905	-0.0345042	1.02619	1.60833	1.15118	1.27372	0.976367	93.0337	101.799	101.54	103.143	93.5077
MCAX01-E16	USNIC ACID Therap cat: antibacterial, antineoplastic J Chem Soc, 1953, 603; Antibiotics I (Verlag), 1967, p 611	0.2	0.133039	0.698037	0.252796	0.260109	0.0651509	1.0966	1.6223	1.19151	1.19757	1.04619	99.417	102.683	105.097	96.9766	100.195
MCAX01-E15	USNIC ACID Therap cat: antibacterial, antineoplastic J Chem Soc, 1953, 603; Antibiotics I (Verlag), 1967, p 611	0.02	0.12057	-1.46619	0.126002	-0.00787062	0.129613	1.08716	0.361936	1.09127	0.994559	1.094	98.5614	22.9086	96.255	80.5373	104.774
MCAX01-F04	VIDARABINE Therap cat: antiviral	20	0.107484	0.809081	0.262019	0.388116	0.2782	1.07735	1.75209	1.19916	1.30868	1.21268	100	100	100	100	100
MCAX01-F03	VIDARABINE Therap cat: antiviral	2	0.12042	0.90516	0.285034	0.351806	0.252386	1.08705	1.87275	1.21844	1.27616	1.19118	100.901	106.886	101.608	97.5146	98.2267
MCAX01-E04	VIDARABINE Therap cat: antiviral	0.2	0.151832	0.522676	0.216632	0.328232	0.181054	1.11098	1.43662	1.16202	1.25547	1.13371	103.122	81.9943	96.903	95.9341	93.488
MCAX01-E03	VIDARABINE Therap cat: antiviral	0.02	0.149637	0.658196	0.270535	0.285153	0.106805	1.10929	1.57811	1.20626	1.21854	1.07684	102.965	90.0698	100.592	93.1118	88.7984
MCAX01-N18	ZIDOVUDINE [AZT] Therap cat: RT transferase inhibitor antiviral	20	0.144334	0.683729	0.287556	0.227779	0.148939	1.10522	1.60629	1.22057	1.17103	1.10875	100	100	100	100	100
MCAX01-N17	ZIDOVUDINE [AZT] Therap cat: RT transferase inhibitor antiviral	2	0.0743355	0.698147	0.248465	0.283008	0.0919423	1.05288	1.62242	1.18794	1.21673	1.0658	95.2639	101.004	97.3268	103.902	96.1263
MCAX01-M18	ZIDOVUDINE [AZT] Therap cat: RT transferase inhibitor antiviral	0.2	0.122272	0.58032	0.27737	0.301101	0.246557	1.08845	1.49518	1.21198	1.23208	1.18637	98.4824	93.0831	99.2964	105.214	107.001
MCAX01-M17	ZIDOVUDINE [AZT] Therap cat: RT transferase inhibitor antiviral	0.02	0.191391	0.374978	0.193381	0.0711499	-0.01455	1.14186	1.29682	1.14344	1.05055	0.989965	103.316	80.734	93.6807	89.7119	89.2863
