# Supplementary material for: High-Throughput 3D Screening Reveals Differences in Drug Sensitivities between Culture Models of JIMT1 Breast Cancer Cells
Source: PLoS One. 2013 Oct 23;8(10):e77232. doi: 10.1371/journal.pone.0077232 (PMC3806867; doi:10.1371/journal.pone.0077232)
Supplement: File S4 — Commonly up- or downregulated genes in each model. Sheet 1: VENNTURE image of downregulated genes compared to 2D expression. Sheet 2: VENTURE gene list of upregulated genes compared to 2D. Sheet 3: VENNTURE gene list of downregulated genes compared to 2D. Sheet 4: VENNTURE place code. (XLSX) [file pone.0077232.s004.xlsx]

## Sheet: VENNTURE gene list UP
1	2	3	4	5	6	7	8	9	10	11	12	13	14	15	16	17	18	19	20	21	22	23	24	25	26	27	28	29	30	31	32
MG4d to 2D	MG7d to 2D	PH4d to 2D	PH7d to 2D	xenograft to 2D	TIPARP			RRM2	CA9	XDH	RAB22A	AKR1B10	P4HA1	BIRC3	DNAJA1	IL8	NUFIP2	GGCT	HSP90AA1	IFNGR1	SUZ12	STX16	SLC1A3	NFKBIA	TFPI	NBPF20	ZMAT3	NCOA7	NDRG1	MX1
CACYBP	ALDOC	LOC643100	LOC653879	VIM	TNFAIP3			DENR	ACOX1	NDUFB5	AK3	AKR1C3	LOC401152	MARCKS	MST4	BCL6	CSE1L	PNRC2	EIF3E	MAT2B	RBBP8	DAPP1		TXNRD1	SASH1	BNIP3L	SLC35A3	PSMA4	APPBP2	IFIT1
DHX9	LOC100144604	TSC22D3	HLA-C	H19	TFRC			LOC100130561	YIPF6	PDXDC1	LOC729978	TMEM140	PHYH	COL12A1	SKAP2	MAP3K8	PSMC6		LOC649553		SPTY2D1	NDFIP2		UGT1A6	RARRES1	PAM		ANXA1	PCMTD1	OAS2
NAT13	KLF9	PFKFB4	TMOD1	COL5A1	FOSB			LOC100129086	ACADM		FER1L3	ZNFX1	CAT	ARID5B		PLCL2	LOC345041		TCEA1		CCNL1	FAM149B1		LXN	BTG1	INADL		TAX1BP1	CTNNA1	IFI27
SNHG1	SIN3A	LOC642299	LOC645638	APOE	BRIX1			EFNB2			SLMAP	LGALS9	TGFBR2	CITED2		STX3	HSPH1		ZNF148		RND3	CIAO1		IRF1	NFKBIZ	KIAA0430		ROD1	SCARB2	IFI6
NCAPG	PHF21A	CTSC	C3	TNFRSF19	AMD1			NUP54			CPD	ALOX5	SLC2A10	IGFBP5		CDS1	CEBPZ		PURB		TMED5	FAM62B		RAB11FIP1		OSGIN2		API5	DHX32	RARRES3
PSMD14	SH3KBP1	S1PR3	HCG4	MGP	LOC100133372			ZMPSTE24			FILIP1L	PLSCR1	PIK3R1	DEGS1		EPCAM	NOP58		YME1L1		NCK1	LOC401397		ZFAND6		PPA2		TMEM123	TRIM38	OASL
NOL11	PAPPA	EVI1	CEBPD	THBS1	HSPA14			MOBKL3			MYOF	C15orf48	SOX4	ERP27			LOC648210		RGPD8		HSBP1	PLEKHA1		CYP1B1		PICALM		SLC44A1	IL13RA1	HLA-B
CYCSL1	INSIG1	PADI4	TRIM31	PMEPA1	LYAR			PSMD12			ARFGEF1	S100A9	SPPL2A	C2orf64			GNL3		GPBP1		ZRANB2	ANGEL2				MRLC2		FNBP4	EIF2AK1	MX2
LOC399988	LOC728755	UGT2B7	IDUA	PRSS23	LOC100128410			HAT1			FSCN1	ISG20	HNRNPH2	BHLHB2			CTNNAL1		PSMA3		RALA					DSP		LOC653226	FEZ2	IFIT3
MAK16	KCNMA1	LMTK3	OLR1	SPARC	BCCIP			STAG1			BNIP3	UBE2L6	ARMCX3	ARPC5			SMC4		BCAT1		KLF6					SNAP23		ARL5A	TMED10	LAMP3
TCP1	PRICKLE2	CDH10	PPM1H	KCNK12	LOC399804			COMMD8			PNPT1	MUC20	HSD17B4	ADM			USP1		NCKAP1		C21orf55							DNM1L	GBP1	OAS1
RFC4	STK39		GATM	TGFBI	NAMPT			TOMM70A			ACAD11	TNFSF10	C20orf108				CAB39		G3BP2		FAM115A							RIOK3	RAB11A	IFITM2
RIOK2	KIAA1147		TMC4	DPYSL3	SIX4			HNRPK			LOC613037	KLK7					TNPO1		DCAF6		FAM107B							CAPRIN1	SLC2A3	IFITM1
CCNE2	OSBP		NUB1	KRT17	PPTC7			KPNA3			HNRPDL	HLA-F					TOMM20		BBX		SIAH1							VPS35	WSB1	RSAD2
LOC644877	GLS		CXCL10	TAGLN	LOC643300			THUMPD1			ZNF451	AKR1C2					NAE1		UPF2		CRK							TACC1	RCN1	IFITM3
IPO5	FRMD4A		BTN3A1	COL17A1	ELOVL6			NBN			SPIN1	CYP2J2					BCLAF1		TOP2B		GHITM							GTF2B	SECISBP2	OAS3
PAK1IP1	DOCK11		INPP1	EPM2AIP1	CDK7			LOC100132863			CNN3	AKR1B15					CLK1		LOC650215		RAB3IP							TMEM126B	TXNIP	ISG15
PSMA1	ASPH		LOC100133511	SLCO2A1	SLC38A2			PRNP			ZNF394	IFI35					FRMD6		LOC100133840		LRRC1							NCOA4	CD47	PRIC285
COPS3	CCNG1		CYP26A1	KANK4	NRIP1			CDV3			THOC2	UCA1					KPNA4		AIDA		BIRC2							SEPT2	SPG11	IRF9
MRPL50	CXorf38		FTHL3	CD36	IL13RA2			KTELC1			TTC17	S100P					EIF2A		YWHAZ		CALM1							PTP4A2	OPTN	CFB
RRM1	GFPT1		AKR1B1	PTPLB	GTPBP4			BMI1			TMEM154	HERC5					DDX18		ARL8B		CEBPG							CLINT1	CAST	CCL5
LOC729102	ACACA		SHISA5	CRIP2	RSL1D1			TSNAX			VPS8	CEBPA					KPNB1		ADAM9		RABGAP1							SRP9	PHF11	IFI44L
CHORDC1	LIMCH1		ATP6V1G1	BMPR2	HSPA4			RMI1			ERCC5	SLC15A3					CCDC34		SDCBP		PDE4C							TBK1	KIAA0494	IFI44
CCDC138	ANKRD28		GPR110	MFAP5	PPAT			DDX55			CAV2	HLA-H					CCT6A		ACTR2									EIF2AK2	GBP2	IFIH1
HSPA8	SSH2		CGN	CASP14	KIAA0020			MORF4L1			MYO9A	B4GALT5					ASNSD1		ARCN1									CD46	PQLC3	HERC6
EEF1E1	PCCA		C15orf59	LOC283267	NCL			LOC203547			ATM	LCN2					ATAD2		NET1									RHOBTB3	TDRD7	PARP9
DDX47	MPDZ		TSPAN31	GAPDHL6	NUSAP1			GDI2			LOC399900	FTHL12					HOOK1		UBA3									UBXN4	TMEM66	PARP14
TRIB1	PRDM4		RNF149	TNC	LOC644100			GGH			ZFP90	NQO1					RSL24D1		REEP5									YWHAB	IFIT2	GPNMB
LOC643668	PRRG1		CASP4	PON2	LOC645436			NUDT21			RNF103	CDKN1A					LOC100131336		PLS3									MAL2		HIST1H2BD
LOC646849	SCD		TACSTD1	EFEMP1	ZNF823			RRM2B			IL10	GBP4					EIF3M		DYNLT3									ATP6V1A		SCPEP1
TFAM	MCFD2		XAF1	KIAA0367	RSRC1			SRP72			C12orf35	RTP4					GNL2		PROSC									FAM20B		SP110
FAM91A1	C11orf74		TAP1	KIAA1598	RPF2			PRPF40A			ZNF486	AKR1C4					HMMR		FAM111A									TTC3		HCP5
MCM10	C2CD2		TLE6	LOC100132391	DDX10			C7orf28B			IL18	PARP10					CCT2		ARL6IP1									LOC650369		STC1
PSMC1	ITCH		A4GALT	LOC728903	HEATR1			PHF20L1			MMD	TSKU					HSPD1		UEVLD									HPS5		STAT2
MRPL3	YEATS2		SCNN1A	LOC643870	C11orf82			C3orf14			CDAN1	ACSL5					LPIN1		PLOD2									HERC4		B2M
TAOK1	ANAPC1		UBQLN2	ANKRD38	ARL14			MYNN			HSD17B7	DHRS9					PRMT3		SRP14									PTPLAD1		ALDH3B2
LOC728643	ZC3H11B		OTUD1	LAMA3	NUP153			C10orf6			ZNF430	MIR1978					VBP1		PIK3CB									PLIN2		SYTL2
DNAJC9	KIAA0368		CHMP1B	PBX3	XRCC6BP1			ZNF614			LRRC37B2	FYB					PSMD1		LOC644863									VPS26A		CD24
LOC402112	AKIRIN1		PTPN20	PPP1R14C	MTAP			DNAJC10			IARS2	LBA1					TOP2A		PRKAR1A									SFRS6		UBA7
C12orf11	HEATR5B		PPIC	STXBP6	EFNA1			COMMD10			GOLGA8B	ID3					ZAK		DYNC1LI2									GULP1		C14orf147
LOC646817	LOC645715		PLAC2	C14orf85	LOC285900						TCFL5	BPGM					RAD21		WBP5									NFE2L2		DDX60
AGPAT5	HEATR5A		IFI16	DKK3	BAZ1A						EDEM1	HRASLS2					RYBP		HSP90B1									STK4		HIST1H2AC
RPE	FNIP1		GOLSYN	KRT6A	WDR43						LOC100130168	IGFBP3					MPHOSPH10		CNOT2									PARP4		S100A8
MAD2L1	NT5E		RHPN2	NEK7	RIPK2						LOC729090	G6PD					HRSP12		ZNF217									SAT1		ZNF323
LOC400013	SC5DL		CLDN1	EFHD1	KIF14						LOC100133177	SAMD9L					CPNE3		HPS3									YPEL5		ITM2B
CDCA7	IBTK		LOC653061	KIAA1751	YOD1						IGF2BP3	PRR15L					ATG12		DYNC1I2									PTK2		ADAR
CCDC99	TSC22D2		HIST1H2BK	ADAM10	CLEC2D						OCIAD1	RASGRP3					CDC2		UFM1									PHF16		SH3BGRL
UTP6	CLIP4		PATL1	YAP1	PHCA						LILRB3	HLA-E					HMGCS1		BAT2D1									DDX5		PPAP2B
LDHB	TLK2		NCK2	C3orf34	METAP1						PYGL	TJP3					MKI67IP		NBPF10									FNTA		TMEM59
PRIM1	C11orf54		PFKFB3	PDGFC	NSA2						AIRE	FTHL8					HSD17B12		NCBP2									ZBTB33		CDKN2B
VDAC3	CDC40		MUC16	ATP9A	RPAP3						SEC31A	PARP12					LOC648000		CCDC90B									ZC3HAV1		TP53INP1
SAAL1	ITGA2		UBE2H	DNAJC15	ERI1						ANO6	FTHL2					DDX1											PPP1CB		ABCC3
MRPL1	SCP2		CXCR7	EID2B	RAD51AP1						RASA1	LOC729009					SSB											OSBPL9		N4BP1
NETO2	FOXO3		PVRL4	C14orf78	GMPS						MAGT1	RNF114					MATR3											SNX2		ZNF350
LBR	PHLDA1		ZFYVE26	COL7A1	EIF5						COPA	C19orf66					DDX3X											RAB31		TRIM24
LOC730246	LOC647349		HSPBL2	CHURC1	C1orf55						FBXO32	ELF3					PPP1CC											VAMP7		BEXL1
SKIV2L2	ASH2L		GABARAPL1	GPR116	LYPLA1						SUCLG2	FTH1					PCNP											FNDC3B		MAP3K1
SFRS3	GLUD1		GNE	ZNF682	LOC646483						LOC389517	ATP6V1B1					RAI14											CREG1		LMBRD1
DKC1	FBXL20		ANKFY1	LOC100129211	PAICS						ZCCHC11	BCAS1					ABCE1											IDH1		ZBTB20
XRN2	SQLE		CASP1	KLHL9	DNAJB6						CYBRD1	DAPK1					CCDC59											ALDH3A2		PIK3IP1
GSPT1	MYO6		PSMB9	SDHALP1	UGCG						ARL16	LMO2					MSH6											GOLGA7		SPRR3
RAN	SETD3			CTNNB1	LOC441511						RBM17	HSH2D					FBXO5											PAIP2		LOC88523
TMPO	USP10			FAM36A	UCHL5						DDEF2	FOS					NAP1L1											ARL6IP5
TFB2M	RLF			SMYD2	TP53BP2						ZNF69	GLRX					TINP1											SLC30A7
HNRPA1P4	TMEM41B			TP63	BMS1						RAB5A	IL1RN					LOC151579											COQ10B
RRP15	RGS20			LOC100132585	LOC647150						ZNF652	LAP3					COPS5											WWP1
NEK2	LOC652615			GOLPH4	ETFA						ITSN1	HTATIP2					CCT8											ZNF252
SFRS1	SFRS14			ENC1	HPRT1						KCTD20	BCL2L13					LTV1											VEZF1
SF3A3	CAMLG			CCBE1	SLC38A1						SFRS2IP	BST2					MKLN1											MGEA5
UTP11L	C20orf199			PDCD6IP	RPL7						KIFAP3	APOL2					AHCTF1											RAB10
SNORA61	LOC285074			ITGB6	PAPD5						PDCD4	MUC1					C19orf2											NT5C3
C12orf31	KIAA1370			MSLN	LOC729608						INSIG2	APOL3					CCNC											STAT1
LOC649821	SEC24B			COL4A5	GTF2E2						CDK5RAP2	BTN3A2					ZC3H15											TRAM1
ETF1	MRPS9			SH3PXD2A	MRPL13						HMGN4	SLC11A2					UBE2V2											AP3M1
RBM39	LOC286512			SNAI2	CHD1						CDC2L6	CTSL1					DDX21											RPL15
CDCA2	NR2C1			PKD2	LOC100134393						BBS2	USP18					MARCH7											TNFAIP8
PSMD6	SP1			FSTL1	CBX3						SHCBP1	RBM47					RWDD1											ERAP2
PRIM2A	COG6			C5orf28	LOC642817						MAP4K4	H1F0					HNRNPH1											RCAN1
EXO1	TANK			ZNF483	SCML1						PPP3CB	PPT1					COPB1											TIA1
TEX10	ADIPOR2			DCBLD2	LOC728782						PAK2	PLCG2					EIF4G2											EFR3A
PNN	LEMD3			SULT1A1	LOC100131609						OXTR	DHRS2					METAP2											LYN
QPCT	ZNF770			CTGLF3	LOC728564						AKR1D1	TRIM22					EPRS											RFWD2
C18orf55	ADAM17			GAS1	KIF20B						CNOT6	PSMB10					HSZFP36											MYLIP
GTF2F2	AKAP13			PCDH18	WDR75						LOC100133233	WARS					FERMT2											TMEM87A
G3BP1	PHACTR4			LOC100133516	LOC641814						CNOT8	FZD4					INTS6											ELF1
CDKN3	TBC1D23			FLJ35390	PAPD1						KLF11	FLJ22662					TWSG1											ARL1
CENPN	ALDH9A1			TTC14	CSTF3						LOC100133649	DDX58					KIF5B											USP24
EIF3J	LOC440354			CREB3L2	UIMC1						LOC100134159	HIST2H2AA3					HIGD1A											ANKRD57
KIF18A	FMNL2			PSCD1	RPS6P1						CCBL2	PSCA					PSME4											C20orf177
TAF5	PCNX			YRDC	RPL17						CGGBP1	ZNF750					MAPK9											KIAA0196
USP38	ZFAND1			LOC255167	MELK						ADD3	MANBA					SRPK1											NSF
LYRM2	AHNAK			ZNF514	MASTL						DUXAP3	FTHL11					XPOT											ARGLU1
MTDH	KIAA0355			TUBB2B	LOC100133931						CSNK1G3	PSME2					PRKRIR											EIF4A2
FBXO28	TCF12			FNBP1L	LOC387820						CRBN	SMPDL3A					CXADR											FAM46A
INTS10	COG3			ZNF302	RPL6						PTPN12	CMPK2					PPP2R5E											TUG1
NOC3L	LOC389223			ZNF613	SOCS5						LOC200030	C4orf34					SLC25A46											KLHL24
LOC653884	SMAP1			SEPT11	UAP1						LOC642947	HLA-DMA					PSMC2											GSDMB
NUP88	SNX16			MXRA5	LOC653994						DENND4C	MYD88					PRDX3											LAMP2
MLKL	AHCYL1			GRAMD3	ZBTB43						ARFGAP3	KCNF1					XPO1											SAMD9
MPP6	ANKRD13A			SLC29A4	KNTC1						RBL2	CCL22					C20orf45											SPATS2L
KITLG	POU2F1			DEM1	LOC653737						FLJ46309	IL18R1					CNBP											KDM5B
DDX46	RPL37			HNRNPA2B1	ANKRD10						CHD9	LOC100129681					SON											NCOA1
SRFBP1	TMEM131			SLC39A10	STIL						NIPBL	HSPA2					PPP2CA											VAV3
PARP1	CCDC25			LOC401098	BUB1						CCNI	HIST2H2BE					SF3B1											CHMP5
MRPL39	KIAA0528			SLC30A5	POLA1						AHR	TESK2					PREI3											PJA2
RFC3	AGTPBP1			DPY19L1	CKAP2L						LOC730313	HLA-A29,1					LOC644745											ATP6AP2
WDR12	MOXD1			XPC	LOC645296						IQGAP1	NEDD9					FXR1											RHOQ
QTRTD1	HIF1A			ICK	C16orf72						CCDC91	RNASEL					DLGAP5											C10orf58
SRP14P1	NIPSNAP1			TSC22D1	ELL2						REV1	IL29					DEK											LYRM5
UBE1DC1	TP53BP1			RDX	SLC25A36						ERO1L	MXD1					CKAP5
TTC27	SUV420H1			PLDN	CUL1						LOC90586	TRIM5					ZFR
SRP19	JMJD1A			TEX9	HMGCR						PRRC1	FGD3					SELT
C16orf87	SENP6			ZNF322A	CPEB4						ARHGEF7	PDZK1					CSPP1
PLEKHF1	SNX30			LOC791120	KIAA1429						LOC100132727	CYB5A					IARS
LOC100129267	LTA4H			TCF4	CRLF3						PPP1R2	HLA-A					LOC644063
LOC100130892	C1orf107			CAP1	ENOPH1						UBXN2B	TPD52L1					PHF3
LOC100132528	LOC399959			CAPRIN2	C6orf150						BLZF1	GLB1					MAPK6
DLD	AXUD1			BAMBI	PRKDC						LRAP						TTK
ASF1A	LOC643873			SMARCA2	EIF4B						CCDC125						CEP55
LOC728877	SS18L1			TGOLN2	CDR2						EIF2AK4						HNRNPR
LOC100130092	TANC1			MFSD6	UBA6						ZNF14						CCT6P1
DLAT	RAB8B			GUSBL1	TRMT11						RPL7L1						DHX15
OSTC	USP34			EXOC1	KLHL8						GOLGB1						SCFD1
PTRH2	ING2			PIK3R2	SNRPB2						FAM119A						MRPS10
MTO1	CRKL			RDH14	LOC440595						POFUT1						ZWILCH
MMADHC	ALDH1A3			ZNF260	SGOL1						LOC728532						DARS
LLPH	GBE1			ASAP2	CENPE						DDX51						ACTL6A
CDC14A	MKRN1			TUBB3	PLS1						DDX42						LOC645387
SBDSP	JARID2			C11orf46	OAT						KLHDC5						PDCD10
CNOT7	YES1			USP49	LOC100132797						ITGAV						ARPC3
CHUK	TYW3			ZNF738	DNAJA2						BMS1P5						TROVE2
C1orf124	EEF1AL7			XPR1	GNG10						SLC35A1						LASS6
GPD1L	NUMB			DECR1	MTFR1						FAM175A						CHMP2B
GCLM	MTM1			KIDINS220	TARS						NFIA						POLR2B
PTPN2	METTL5			CATSPER2	ASPM						ABI1						GLO1
IDE	ASB3			DST	C16orf63						CRCP						GNG12
CDCA1	FGD6			SYNC1	C18orf19						DTWD2						PLK4
SUPT16H	ZC3H7A			SDHAP2	STT3B						BASP1						TDG
HNRPH1	ZNF525			CYCSP52	LOC440575						KCNH6						DPM1
ODC1	BCAR3			USP14	STRN3						MON2						LOC645385
PUS7	MCCC1			ZNF91	ACAT1						GTF2I						LOC643863
SAR1B	UBR2			RBM5	NUP160						LOC202781						PTPN11
ZNF800	ZNF667			HNRNPU	NACA						HIBADH						XPO4
PCGF6	AFF1			VCL	IFRD1						GBAS						NUP107
ARL5B	FAM190B			NUBPL	ASCC3						MBD4						C2orf25
FABP5				ZNF25	PCF11						GOLGA5						LOC644363
PBK				SEMA3E	ZNF165						LOC440345						LOC100132901
FABP5L2				ZNF627	SSFA2						LOC643509						WAC
UPF3B				PCMTD2	PKP2						LOC728620						GNA13
HSPA9				SETMAR	LOC100132742						PCYOX1						MTERFD1
C12orf30				B3GALNT1	BUB3						CHRNA5						USP16
ORC5L				KLRAQ1	LOC729301						ABCA1						AP1G1
LOC100131205				CRYAB	LOC642590						PPP2R3A						NUP205
CDC26				SPTLC1	RABGGTB						C15orf63						RHOT1
RBM34				PALLD	C12orf48						HSPC268						LOC643167
SFRS10				PRICKLE1	EZH2						KLHL7						HDAC2
C7orf28A				GPATCH2	LACTB						FBXO33						MBNL1
CHEK1				HEXB	ZC3H12C						C5orf21						KIF23
PCNA				CTSL2	ANKRD17						OPA1						RSRC2
TBC1D15				BTBD1	WDR67						RAXL1						CUL5
MNS1				ZNF512	IREB2						SLC25A43						SDAD1
ME1				SCYL1BP1	PHKB						C21orf58						DDHD2
PIAS1				NR2E3	LOC100130550						LRRFIP1						KCTD3
CRY1				WNK1	UBR5						C2orf30						SR140
HNRPA2B1				TLE4	ZNF277						XRCC2						SC4MOL
LOC100128196				ATP6V1C1	FOXJ3						ZFC3H1						NOL8
LOC100131531				IVNS1ABP	PRC1						GNS						PDHX
RPL5				ZNF33B	P15RS						LOC100128098						MAOA
PHACTR2				KIAA1407	IL1RAPL1						SPIRE1						SERTAD2
UBTD2				PERP	MYCBP2						FAM133A						PPARBP
C2orf44				CBLB	CENTB2						LMOD3						C21orf66
DCUN1D1				RECQL	LOC100129141						FAM160B1						C2orf69
ZNF480				VPS36	MORF4L2						KLHL20						TAF1B
RAP1GDS1				DPYD	UBE2D3						ANKRD30B						PAPOLA
LOC729148				CCDC53	CDC14B						DUSP19						KBTBD2
LARP1B				LOC100128510	LOC402251						SNRK						HSDL2
C13orf27				AHNAK2	LRRC58						LOC100129362						JMJD1C
SIP1				MAN2A1	UBE3C						SHROOM4						FLJ44124
UTX				LOC400713	FAM60A						WDFY1						EML4
PPM1D				CYTH2	FAM117B						LOC653086						MTIF2
ISCA1				ENDOD1	RPS6						GRIPAP1						SPAG9
HSPE1				GOLT1B	ARIH1						LRRFIP2						ACSL3
OTUD6B				MXD4	CASK						LOC100128288						RFX7
POLE2				MAP1LC3B	EIF5B						LOC100130053						MTRF1L
KPNA2				LOX	SLC25A24						CUL4B						ZNF702P
SNRPA1				LMBR1	LOC649150						KDELC2						ARHGAP12
ZNF146				CAV1	C8orf76						ST13						JARID1A
POLQ				ZNF160	FAF2						HIATL2						EHBP1
UTP23				TRIL	RPS3A						CDC16						ZZZ3
ATL2				CMTM6	ZNF286A						QRFPR						MCM6
EXOSC9				LOC728565	PPARG						OSBPL1A						HMGN1
RAD54B				PPP1R3C	PCMT1						FBXL5						MAPRE1
LSM1				PILRB	PPM1B						EXTL2						CCDC93
HNRNPA1				MTMR9	CIP29						DIAPH2						COPS4
SLBP				AGAP8	LOC646347						SEPT10						PPA1
CANX				KIAA1600	SMS						DNAJC24						KIF11
LOC388275				ZNF320	SYF2						NLRP8						PHIP
NOP56				PAPSS1	B3GNT2												PUM2
CCDC55				ANXA8L2	ANKRD12												FAM175B
SH3GLB1				CA2	SLTM												SMG1
LOC388621				ZNF786	LARS												TMEM17
LRPPRC				TEX2													ZMYND11
ABCC4				KRT17P3													RB1CC1
DCUN1D3				PTER													SETD2
ATP5F1				TRIM13													NMD3
LOC100133273				TCEAL4													LOC650276
ORC2L				MEOX1													FBXO3
NSUN2				AADAT													SERBP1
LOC100132715				ROCK2													AZIN1
E2F3				PRAGMIN													H3F3B
MRPL47				TCEAL8													DYRK1A
LOC730167				ECHDC2													LSM14A
KATNA1				NINJ2													ZNF549
GMNN				VTCN1													KTN1
ZNF207				PARVA													LIMS1
LOC645174				NNT													NKTR
SEH1L				SPARCL1													CAP2
PHAX				FKBP9L													RPL22
RPL21				LOC644162													FAR1
GTF2H1				ALPK2													RBM25
C15orf23				SH3D19													DHX29
HIBCH				ADNP													TOPBP1
SMC2				NUAK1													TMED7
ATAD1				BTAF1													SMAD5
THUMPD2				NAB1													RARS
BZW1				FIBCD1													UBE2Q2
ABLIM1				LOC389765													ACSL4
				C5orf51													CUL2
				ZNF83													HLTF
				IRX3													PWP1
				PDE7A													FAM18B
				FAM164A													RAB23
				PTPRK													UBE2J1
				UPF3A													ATP6V1D
				AGL													EIF3H
				CCDC128													STS-1
				KLHL12													GGPS1
				TTLL3													CP110
				PLAU													BTG3
				LOC649841													ANKIB1
				ANKRD50													SOCS4
				EDN1													ZFP91
				HNRNPH3													CEP70
				TMOD3													RNMT
				LTBP2													GAPVD1
				ZNF558													ARMC1
				LOC642333													LOC728693
				RBM33													ADK
				LOC729324													ERRFI1
				C10orf78													COPB2
				GNPTAB													ATP2C1
				LOC387882													LOC100131139
				APCDD1L													PGRMC1
				LOC440353													SCYL2
				ANKRD49													LOC728809
				BMP7													ZNF544
				LFNG													ARHGAP21
				FLJ36131													LOC100128505
				ITFG1													MYST3
				FAM73A													RNF14
				FAT1													PPIL3
				BAZ2B													RNF160
				TRAK2													RSPRY1
				GUCY1A3													AP3B1
				BAG5													EIF2S3
				AKTIP													UBE3A
				ZKSCAN1													C9orf80
				LOC645895													ITGB1
				FYTTD1													UBQLN1
				C8orf40													ARID4B
				LARP7													C8orf45
				TDP1													SNX10
				PLEKHF2													KLF10
				MMGT1													LOC642250
				GALNT11													CDK6
				ZNF84													SFRS18
				FAM13B													ZFAND5
				SLK													DDX50
				LOC727808													PCM1
				AASDHPPT													MAP2K4
				CWC15													BIVM
				TFAP2C													TMEM5
				ACTR3													VPS4B
				FARSLB													RBMS1
				CROT													PUM1
				RNF13													LOC729603
				PPM1A													CCDC6
				MUT													LILRB1
				SYAP1													DHX40
				CCDC92													RP2
				GPR1													ASXL2
				PIP5K2B													THOC7
				TUBB2A													SDCCAG10
				SFRS5													RAB3GAP2
				MKX													TAF2
				CDH1													NFAT5
				AKAP11													CLIC4
				RIMS2													PAFAH1B1
				PDLIM1													EFHA1
				LUZP1													GPR180
				TRAF5													SET
				C14orf82													BNIP2
				C3orf19													SRP54
				C6orf62													CREB1
				REEP3													PPFIA1
				GK5													MYH10
				TSPAN9													NME7
				RNF182													JAK1
				LOC100133800													YTHDC1
				NRD1													LOC441087
				DUS4L													CHN1
				CDH2													MAP2K1IP1
				ZNF577													UGP2
				PTPRR													RAD23B
				CCDC50													SLU7
				MGC16384													LOC729466
				MFGE8													LOC100132992
				ARSD													RAB11FIP2
				UGCGL2													NSMAF
				APPL2													CPSF3
				YWHAQ													ANAPC13
				C7orf70													C9orf6
				LOC644250													DERA
				LOC100129269													ACBD3
				RRAGB													VEZT
				DCLRE1C													CETN2
				MRFAP1L1													DSE
				MIR205													GMFB
				TMEM64													NDUFS4
				AMT													HECTD1
				TTPAL													LANCL1
				AP4E1													FUBP3
				LOC440093													TTC37
				SERTAD4													PRKAA1
				CEP63													CEP135
				DCN													RCN2
				CDR2L													PIGA
				C1orf115													NUP133
				CTPS2													C9orf5
				RASSF2													DHX36
				FTSJD1													FKBP14
				LZTFL1													CNOT1
				CAPN7													TSC1
				MAP1B													MCM8
				RBM6													HNRPR
				N4BP2													CRYZ
				TM7SF3													GTF3A
				UBP1													USP9X
				SPTBN1													EBAG9
				ICA1													TRIM33
				LOC730432													WASL
				SMA4													DENND5B
				VPS24													CUL4A
				ORC3L													CDKN2AIPNL
				CYTSA													RAP2A
																	GRSF1
																	ADSS
																	SMEK2
																	TOR1AIP1
																	CALD1
																	ZCCHC6
																	STK3
																	RBBP4
																	OGT
																	CCDC14
																	MLLT10
																	DBT
																	ALCAM
																	OXR1
																	LOC729841
																	C4orf18
																	SCOC
																	WDR26
																	GGNBP2
																	DOCK7
																	LPP
																	ARPP19
																	SCAMP1
																	ARHGEF3
																	DMC1
																	LOC645452
																	ZNF615
																	FBXO11
																	LOC100130445
																	LOC648695
																	ANKMY2
																	GTF3C3
																	LOC400721
																	PDLIM5
																	GABPB2
																	XRCC5
																	CPNE8
																	LOC100190938
																	NUCKS1
																	ANLN
																	CALM2
																	CROP
																	GJC1
																	BTBD10
																	SLC35F5
																	ZNF816A
																	OXSR1
																	LOC554203
																	LOC100128062
																	C14orf153
																	C9orf78
																	GPX8
																	GTF2IP1
																	IQCB1
																	MBNL2
																	MTPN
																	NFIB
																	SCRN1
																	SLC16A12
																	C14orf45
																	GLCE
																	TRIM37
																	NT5DC1
																	PPPDE1
																	C5orf41
																	LOC389662
																	HCG2P7
																	MTIF3
																	TRIM44
																	DDX59
																	ZYG11B
																	PTPN4
																	UBL3
																	STX6
																	IGF2BP2
																	USO1
																	LOC100128084
																	MAP3K7
																	C21orf24
																	MIER1
																	LOC389168
																	FBXO21
																	LOC23117
																	VPS41
																	CLIP1
																	VTA1
																	FAM45A
																	C14orf135
																	WRN
																	FEM1C
																	MKKS
																	RALB
																	REXO2
																	ACAP2
																	MCART1
																	TMF1
																	NCOA3
																	SERP1
																	DSG2
																	LOC100133772
																	DSTN
																	AFF4
																	RPS6KB1
																	RYK
																	UBLCP1
																	LOC100133923
																	KIAA1826
																	MGC26356
																	SLC44A4
																	CEP192
																	RAB3GAP1
																	LOC731542
																	CLDND1
																	KHDRBS1
																	ELF2
																	ASAP1

## Sheet: VENNTURE gene list DOWN
1	2	3	4	5	6	7	8	9	10	11	12	13	14	15	16	17	18	19	20	21	22	23	24	25	26	27	28	29	30	31	32
MG4d to 2D	MG7d to 2D	PH4d to 2D	PH7d to 2D	xenograft to 2D	ZDHHC5	ADCY3	RAC3	ADAM8	CLTB	VGF	HSF1	LOC391811	C10orf54	LOC100133390		CKB	AP1M2	SHMT2	LOC100008589	GLT25D1	LASS2	LOC644039	DBN1	LETM2	SGK1	RPLP1	FAM20C	LOC127295	TTLL12	PRMT5
CAPS	KRT18P13	GTPBP6	HAND1	RASSF5	LOC441150	CKAP4	LGALS1	COMTD1	GPX1	FAM25C	LOC645138	SLC43A3	LOC729217	LOC729742		KRT7	OBFC2B	BAT2	GCAT		GJA5	SARS2	WNT7A	RPS6KA4	DKK1	SLC25A19	FZD2	LOC728934	RUVBL2	TOX2
LLGL1	HRAS	SOCS3	C6orf173	RHBDF2	RHOC		LOC643031	PKN1		CDC25B	RRP1	CD44	LDLR	PRSS2			ATP6V0B	UBTD1	PCDH1		LOC390354	LOC440737	ITGB5	KRT5	SGK	HMBS	FGFBP1	CD320	PRMT1	LOC653119
IDH2	WDR55	SPRED2	CHPT1	LOC644191	TPCN2		LPAR5	ATP5D		FAM25G	MRPS34	ATL3	C12orf10	SLC27A5			NMB	EXTL3	EIF4EBP1		CLIC1	TYRO3	LMNA	CHST3	LOC647993	LOC100133328	ETV4	S100A16	NPM3	LDLRAD3
CYB561D1	NOL6	LOC100130516	TGFB1I1	RAB17	NBL1		SERPINE1	TRAF7		HIST1H4C	TBRG4	ZDHHC7	SNORA10	C6orf125			SIL1	LTBP3	LOC100134364		B9D1	FAM64A	NFIX	SLC16A2	LOC643161	MYC	GJB3	LOC390345	S100A13	ADSL
MUC1	TCTA	ARL2	CDCA5	CCT7	TAGLN2			DHPS		C11orf51	LOC646753	CAV1	CASZ1	RHOF			MRPL53		LOC100132394		FAM109A	LOC399965	LTBP2	NOG	LOC643479	LRWD1	CTGF	ZNRD1	BYSL	CYP26B1
GAA	UQCRQ	FAM189B	LOC728128	AEN	AURKAIP1			LGMN		ANXA8	SLC25A10	JAG2	PDXP	THOP1			MRPS12				TNFRSF18	NME1	SERPINE2	ZYX	LOC647987	SLC39A4	CDA	SLC7A1	MICA	VARS2
FGFR3	RPS6KB2	LOC731042	CAV2	MEN1	STIM1			ADAMTSL4		GJA3	NHP2	LAMC2	UPP1	DLL3			C3orf39				DPM3	LOC646785	EMP3	LAMB3		MRPL12	TSPAN4	INF2	MYO19	SPC24
PYCARD	KEAP1	LOC729406	AHNAK	RUVBL1	ATP13A1			PHC2			NSUN5	LAD1	FAM65A	LOC402694			TMED1				CLOCK	NMU	ITGA3	COL6A2		EIF6	BCL2L1	SLC38A10	BRI3BP	SEC14L1
TSC22D3	PKM2	PPP1R14B	OXTR	RPL13A	FBXW5			TRIB3			C7orf40	ACTN1	STC2	LOC729236			STEAP3				MIR1974	MRPS2	GAS6	PLEC1			DHCR7	LOC391833	MRPS18B	AGPAT9
CTDSP1	MAGEA6	FLII	TUBB6	RPS7	CENPB			GJB4			MCAT	LRIG1	PHLDA1	LOC644511			ADAP1				MARCH6	LOC643272	MSLN	TAGLN			CHST14	NCLN	FAM57A	MGC87895
UBA1	C16orf53	HSD3B1	TMEM14A	IL4R	SLC39A3			PSMB9			FAM158A	IMPDH2	POM121C	LOC440991			ANAPC11					LOC644029		CYR61			MARCH4	S100A3	AURKB	LAT2
ADM2	RNH1		KIF2C	FKBPL	SLC6A10P			C4orf48			TMEM93	FGFRL1	MRPL37	LOC100132795			AUP1					RBM14		CDSN			EEF1A2	PVR	LOC126767	IL13RA2
PPP2R5B	MED22		LOC647000	RNASEH2A	LSR			TST			HIP1R	TUBB	EBPL	LOC646942			PSMD3					MRPL21					KCNJ4	LOC100129599	SIVA	MSRA
ABCC3	HOMER3		LOC646688	LSM4	H2AFJ			GPT2			LOC389672	SDC1	VARS	RPL9			LOC653232					C9orf140					TRIOBP	LOC100134273	WDR74	DMKN
KLHDC9	CNPY2		MGC4677	UBQLN4	PSENEN			APOBEC3B			DHX30	TBC1D2	PHB2	CHCHD6			NDUFA13					ATP5G1						FLJ20489	LOC136143	C16orf35
KIFC2	STX5		RPL10A	LOC645018	CD151			CNOT3			LOC100134537	BIRC5		PLOD3			TMEM177					RPS26L						LOC728820	LOC441506	LOC100131866
FAM83H	PRR5		RUNX3	LONP1	KCNN4			DGAT1			NDUFB8	SNAI2		RPL36A			ORAI1					CDCA3						KRTAP2-1	LOC100129028	KIFC1
TPP1	RNASEK		GTPBP3	FKBP1A	CLN3			SCNN1A			SMAGP	TGM2		MCM2			PODXL2					UBE2C						SLC3A2	MRPL11	LOC730029
FAM195B	BRF2		EGFR	LOC285943	CTSA			FCHO1			MRPL55	PITX1		WDR54			YIF1B					TOMM5						PKMYT1	SRM	SRPX2
MVP	POLR2C		C11orf41	SDHAF1	ZBTB9			ASF1B			C9orf116	KCNIP3		LOC727865			MAG					LOC389342						PRSS3	LOC388707	UCK2
S100A11	ZSWIM1		RPS5	STAP2	TRIM47			MAP7D1			RAB5C	CDH2		LOC729926			C1orf166					LOC643856						EBP	NUDT1	CDCA8
NMRAL1	SAMD4B		LOC389141	LSM2	MYL9			GALNS			NDUFB11	GADD45A		LOC647856			C9orf23											CLDN9	LOC728031	CDC20
SSBP4	E2F2		PCBP2	ACTRT1	FBLN1			HRK			C11orf48	LOC100130562		RPS15A			NDUFA3											TUFM	LOC100129668	CCDC86
PCBP4	SFXN4		PRR11	FAM69B	C2orf24			AIP			LOC100133477	TRAM2		LOC652624			BAT5											TMEM109	PA2G4	NDUFAF2
C2orf28	C2orf7		LOC388654	MOGS	HDHD3			LOC407835			LOC650298	LOC285016		PTTG1			TSTA3											PHPT1	PLK1	WNK4
GPX4	LOC731314		SUV39H1	LOC730316	PEX16			GSTT1			BANF1	ADAMTS1		LOC728139			POLR2I											SUSD2	SNRPB	SNORD96A
LOC255783	MRPL17		EEF1G	MVD	BOK			INTS1			SLC48A1	LMCD1		LOC651436			SLC29A1											TIMP3	TMEM39B	POLD2
BCKDHA	MGST2		LOC731096	POLE	UQCRC1			SREBF1			CSNK2B	STMN3		LOC401537			ELOVL1											LOC149501	MRPS24	MCM5
LOC653888	DPP3		CDT1	ERP29	C19orf22			MGAT1			C12orf62	MAP6D1		LOC649049			DOM3Z											LOC644350	CLPP	COTL1
ADCK2	ZDHHC3		LOC644237	LOC647322	KIAA0514			MB			LOC647285	BCYRN1		LOC728126			C11orf68											GPC1	RPS21	MAD2L2
HSD17B8	DNPEP		GAPDH	SCAMP3	CSRP1			CXorf12			RHOG	LOC286444		LOC648249			SPNS1											DLK2	LOC731049	RPLP0
PHGDH	DUSP23		RNU6-1	CDK2AP2	SLC35C2			GPR81			LOC729500	FAM150B		LOC389404			LOC728324											COX6A1	PXMP2	LOXL1
G6PD	UCKL1		RNU6-15	KLHL29	SCAND1			DBNDD1			FAM73B	JUN					RBM42											MYEOV	CENPM	CENPV
SEMA3F	ATP5SL		LOC652846	TSSC4	TM9SF1			PITPNM1			SNRPC	SFRP1					C17orf37											RNF26	TRIM28	FBL
C7orf47	ABCB9		TROAP	GIYD1	LOC285296			DPP7			HMOX1	NT5DC2					SSSCA1											NDUFB9	SLC19A1	MTE
NT5C	SLC2A8		LOC387867	C9orf169	TMEM150A			RAB34			UBIAD1	PTRF					EDF1											KRT34	PDCD2L	C20orf27
TMEM219	KRT8P9		LOC440927	RNF5	APOA1BP			RNF181			AK2	DAGLB					MICALL1											TNFRSF12A	MRPL2	LOC100130009
PNKP	SLC30A1		LOC92755	SLC25A6	C17orf62			ERCC1			MFSD5	FAM46B					SIGMAR1											SFN	PLP2	DUSP14
SH3BGRL3	F8A1		LOC391075	C10orf47	POR			NPDC1			NDUFA9	TMEM158					CTH											ENG	GAL	DUSP5
PPP1R13L	SLC10A3		PTTG3P	TMEM11	BCAP31			MAP2K2			DPAGT1	HS3ST3A1					ATN1											AXL	IFRD2	ETV5
RAD23A	AP2M1		ANXA5	EGFL7	VWA1			FAM129B			UCRC	TGFBI					SLC6A8											L1CAM	RPS15	ADORA2B
PIGO	PSEN2		CCNF	FGFR4	TMEM185B			C6orf108			RPP25	MT2A					FASTK											COL6A1	LOC651816	DYSF
SRC	TEX264		MT1X	BCL9L	RNF167			DHRS11			ICT1	FOXD1					TRAF4											FAM26A	EXOSC5	CHCHD10
WDR45	ZNF511			C1orf144	EDG4			JPH2			POP7						LOC341230											MALL	FOXM1	IER3
ACY1	POLE4			LOC729774	CTSD			CST3			BOLA2						NEU1											OLFML3	KIAA0114	TRAP1
LPAR2	FLJ40504			LOC645317	CRIP1			OAF			LOC729279						ADAM15											PLAT	IPO4	ADAM19
IFI27L1	GSTP1			C17orf101	LFNG			GIPC1			REEP4						PSMG4											CALHM3	LOC148430	C20orf100
ZNF696	EIF4E2			ABTB2	TMEM184B			MAF1			EPPB9						CHCHD5											LOC728285	LOC399942	FOXQ1
C9orf16	LOC400578			BCAT2	TMEM175			LRP5			WDR46						NFKBIB											ITGB4	BOP1	COL13A1
EPHA1	ENSA			LOC646819	SPSB2			TMBIM1			TRMT112						PIGS											SLC1A5	SIVA1	CARD10
CAPNS1	LOC92659			TBX2	SEC61A1			SLC37A4			ELOF1						TMEM63A											GPRC5A	DDX39	EPHA2
MAPK3	LOC388564			FAM83A	ABCB6			ABCA2			DOLPP1						LPPR2											KISS1	FJX1	FLNC
INPPL1	ICAM3			ZNF282	VPS28			DHRS3			C3orf75						CRB3											WNT5B	LOC727761	ADORA1
PWWP2B	TMEM99			GPI	SERPINH1			PRSS8			MAGEA12						PPP1CA												C19orf48	DLGAP4
PTPRF	CKLF			WDR4	SSR4			FUT3			C15orf39						ALKBH7												TUBA1A	LOC645173
LOC374395	USF1			FAM100B	TMEM115			MFSD3			LPHN1						ERGIC3												LOC100129673	ADRB2
ADCK4	C1orf122			DHRS13	C1QTNF6						RRP7A						PPAP2C												DEF8	LOC91561
MAGED1	LOC645979			COX7A2	LRFN4						PSMG3						APRT												LOC100132673	TEAD4
AKR1A1	C12orf57			QSOX2	AGPAT2						FARSA						AP1S1												TK1	HMGA1
UBE2L6	C19orf56			B3GNT1	CYB561						SMUG1						PRKCSH												SNHG9	LOC729679
DNASE1L1	DMAP1			LOC642449	EPHB4						SDF2L1						SC65													PODXL
PNPLA2	ZNF593			CHST15	LOC730278						WNT7B						NTN1													LOC100134265
C19orf60	PDDC1			RPL12	ATP6AP1						BLVRB						MGC71993													CALB2
SLC20A2	PSMD8			SLC30A3	GRINA						PCBD1						TMEM141													HBEGF
VAMP2	CNO			LOC645015	C1orf85						POLR2L						GPR172A													FOSL1
RAG1AP1	ARPC4			HSPBP1	PIGT						FHOD1						NOTCH1													MT1A
C14orf4	PCDHB2			RECQL4	ISOC2						LOC100133823						GIT1
FAM3A	APP			ITPRIP	YIF1A						Magmas						PVRL2
ABCC10	TMEM222			POLRMT	TRAPPC5						MRPL38						HYOU1
MYADM	DUS3L			DLST	HLA-F						RAB1B						CLPTM1
FBXO2	TMEM104			TICAM1	ACP2						YDJC						KRT80
CRELD1	IRF3			ALG3	SNORA70						DRG2						SNX8
ACCS	CDC42EP1			SNHG3-RCC1	SLC12A9						TUBB2C						SLC24A6
C12orf76	INTS5			ITPK1	CD63						FIS1						TAP1
KLHL35	FAAH			GTF3C5	GBA						C14orf2						SLC29A3
C1orf86	SLC35C1			ASMTL	GPR177						VPS25						DCI
WDR13	C2orf18			PFDN1	TIGD5						SLC35E4						LOC390298
CDIPT	CD2BP2			LIPE	HPS6						HM13						MCOLN1
SUMF2	FADD			ARAP3	HLA-E						METTL11A						TMEM147
PRIC285	TUBB4Q			WDR68	PAQR7						MRPL4						SCARB1
SCD5	CCDC97			RAB35	SEPN1						MRPS18A						KLK10
EFHD1	TMEM138			KIAA0664	SURF4						EGLN2						DPM2
NUPR1	C20orf4			TJAP1	SCARA3						CLN6						CALR
FLJ20254	OASL			RPP21	CLCF1						MTP18						ID1
LAMP1	GAD1			LOC441154	PLAC2						LOC205251						RPS28
PLXNA1	MRPL49			NACC2	CD276						LOC347292						OTUB1
FIBP	MEA1			CCT3	TLCD1						PQBP1						SLC35A4
C8orf55	EXOSC6			LOC100131971	KRT16						C7orf55						NDUFA11
MXRA7	C19orf28			KIAA0649	ATP13A2						STRA13						RFXANK
PLXNB1	FLAD1			PGAM5	LOC730323						KLK6						CUTA
XYLT2	TMEM127			NOP2	CYB5R3						ARMC6						FURIN
C9orf89	CYB5R1			C11orf2	GRN						UBL5						PSPH
MAP3K11	C11orf59			FLYWCH2	PMEPA1						C9orf142						SSR2
C17orf70	ALDH16A1			FAM96B	ABCD1						LOC728138						CYBASC3
QSOX1	RCE1			GALNT14	ZNHIT2						NARFL						PSORS1C2
TADA3	PLAUR			ACP6	GSDMD						KRT18P17						FAM173A
ZFPL1	SRPR			CCDC124	LMF2						TMEM160						PTGES
LAMA5	CPA4			MLST8	PAQR4						RPL13						NDUFB7
TMEM42	LOC647954			LOC100132439	PLOD1						LOC389049						MESP1
SEMA4B	SPHK1			LOC648771	ILVBL						LOC650029						KLK5
COPE	USP5			TMEM9	LOC653506						FBXO6						SLC39A1
ARF3	TXNDC14			LOC645937	EPHX1						LOC100130932						LPCAT3
TMEM134	COMMD9			CMTM7	ARF5						SDSL						PSMB8
ASS1	COMMD4			SDHB	PRRG2						MPDU1						TMEM79
C16orf7	GGCX			TBL3	CHPF2						LOC641768						AGPAT1
LOC728661	PRDX4			CNNM3	C17orf90						KRT18P28						LOC100131785
H1FX	ATF5			CABLES1	CANT1						MLF2						PORCN
PLD3	R3HCC1			LOC650832	MGC3196						C11orf83						LSMD1
NLGN2	PSMB5			NOMO1	TMEM179B						ARD1A						TSPO
LRP10	LOC441481			POLA2	PTMS						ATP6V0C						GLB1L2
NR1H2	MGC3731			DHX37	SURF1						LOC728263						KLK8
CD99	DNLZ			RAVER1	PTK7						COPS6						TMEM187
LOC100134134	LAGE3			NXT1	LOC642412						FAU						SLC2A6
JUP	NDUFB2			LOC728791	LRFN3						FAM86A						PCK2
SDF4	TMED9			BATF	CXCR7						ITGB4BP						SLPI
ESYT1	CCDC56			MRPL16	KLK7						MRPL24						PYCR1
FLOT1	CRISPLD2			POLD1	DGCR2						LOC100132457						ATG9A
LOC440895	BRMS1			HYAL3	IFI6						NME2						SLC16A3
CTXN1	MUL1			PELP1	HES4						C19orf70						DOLK
TSPAN9	FOXRED2			ELFN2	TP53I13						DDRGK1						TAP2
MAPK8IP3	TMEM4			NOSIP	C9orf69						PRPF19						SLC4A2
TRAPPC6A	ATOX1			RAGE	UNC93B1						LOC100129566						PCNXL3
SLC2A1	GPX3			ABI2	SLC35B2						PHF5A						HYAL2
LTBR	RNF121			ANKRD54	CD9						LOC100132499						IGFBP6
PIGQ	LOC728908			SHPK	MAN1B1						MRPL28						CCDC71
LOC644590	MRPL27			AGTRAP	PGAP3						GPS1						MST1R
CTSB	AIMP2			LOC346887	ISG15						RPL34						ZDHHC12
SH3GLB2	TAX1BP3			MRPL34	HLA-A						PUSL1						TINAGL1
P2RX4	ADRM1			NME1-NME2	HLA-H						LOC441377						SERINC2
ZFPM1	ARHGDIA			DAD1	LOC643384						RPS19BP1						C10orf116
OS9	C1orf53			AVPI1	FBLN2						NAPRT1						MBOAT7
NUCB1	TUBA4A			CNIH4	CLCN7						FDX1L						NUP210
SCAP	ID3			S100A14	PLXNB2						SSNA1						TECR
CBS	MIR1978			NOLA1	SGSH						MRPL20						F11R
TTYH3				LSM7	GPR56						MRPS11						APH1A
MDK				ARHGEF19	LGALS3BP						RPL29						STRA6
FAM131A				FASN	PLAU						GRWD1						DAG1
HLA-A29,1				RPS26	TMEM132A						ANKRD39						CHPF
FAM38A				SGTA	MUC16						LOC729887						BSG
SYNGR1				LOC387825	CCBP2						C6orf129						G6PC3
PRDX5				LOC644934	AGRN						DPH2						INHBB
TNFRSF1A				USF2	CST6						BLOC1S1						SLC16A5
HLA-C				UCHL5IP	IFITM3						C19orf24						ST14
HEG1				NHP2L1	CLIC3						NCAPH2						RHOD
C19orf33				MRPL23							TRAPPC2L						SLC6A9
PPOX				SNRPG							LOC728666						CTSZ
CD82				ACOT8							ALG1						LOC441763
TNFAIP1				CXCL16							RPUSD1						LOC100133565
EDEM2				TOMM22							C16orf91						CLDN7
LOC729843				MRPL43							CTNS
TMEM8				WDR79							PPPDE2
TMC6				ZNHIT1							SLC7A5
SLC41A3				FOXF2							DCTPP1
METRNL				TPST2							LOC391019
SHISA5				ERF							EMG1
LCN2				CDK5RAP1							TAF15
SNX17				TUBG1							PRELID1
NAT14				TBC1D10B							LSM10
TM7SF2				LOC388556							LYPD3
NCSTN				BLCAP							DDT
P4HTM				NDUFC1							ATP5J2
ITM2C				LOC728823							DDA1
BMP1				NANS							SLC5A6
TMEM120A				ZNF488							ST6GALNAC4
PNPLA6				LOC643949							ITPA
MXRA8				MRPL22							LOC650515
SPINT1				LOC440063							P2RY2
HLA-DMA				GPN2							SF3B5
TRPM4				POLR1C							LOC100129379
CPZ				LOC651198							CHCHD9
TSPAN31				GADD45B							PSMB3
FSTL3				LOC391578							LRPAP1
CTSF				C8orf41							IFI30
TCIRG1				LOC100129552							PTGES2
STXBP2				PIH1D1							DDX56
LOC727882				TMEM118							TMEM208
CORO1B				C1orf159							NCCRP1
ACTR1B				CD97							ATP6V0D1
MFSD10				LOC100128918							URM1
WFS1				NUBP2							COMMD5
GLB1				SULT1A3							EXOSC4
PGLS				MARS							HSPC171
CLSTN1				FLJ16165							TIMM10
PROM2				PPT2							ECE2
RHBDD2				TMEM125							HSD17B10
TSTD1				DEDD2							KLK3
SEZ6L2				RPL23A							WDR34
GPAA1				NCOR2							SCO2
LOC100132535				SNHG7							C16orf33
SLC27A1				CTU2							HADH2
GSTK1				GATA2							C6orf132
RFNG				SNRPA							LOC652183
RARRES3				POLR3K							CYB561D2
ERBB2				LOC645249							METTL1
RABAC1				ST3GAL4							S100P
NME3				LOC730187							MRPL54
GSN				C19orf46							LOC440957
CDH3				CPSF3L
MX1				LOC441089
LAMB2				LOC728944
S100A4				PKDCC
ITFG3				MPRIP
DDR1				ENTPD6
CERCAM				METRN
UNC84B				KIAA2013
IFITM2				STOML2
TAPBP				NOMO2
COL18A1				FAM100A
SIDT2				PPP2R2C
SLC44A2				PPIE
TIMP2				NOP10
DDIT4				LIPG
				NDUFAB1
				LOC644928
				MAPKAPK3
				AYP1p1
				TIMM44
				ETFB
				C7orf20
				ISG20L1
				LOC727826
				CECR5
				LOC100129650
				KLRG2
				ASNS
				HDDC3
				DHCR24
				LOC652545
				LOC730288
				ZNF581
				SIRPA
				NR1H3
				F12
				GRB7
				PTDSS2
				CGI-96
				NPTX1
				PSMB2
				MTX1
				RNMTL1
				ATP6V0E2
				NTHL1
				POLR2F
				FAH
				SH2B3
				FGD3
				NDUFA7
				TRMT1
				ZNF296
				MID1IP1
				IL28RA
				PLAC8
				TIMM17B
				LOC645688
				LOC728453
				C7orf59
				ATP5G2
				HBQ1
				HDGF
				C17orf96
				LOC729535
				KHSRP
				HOXC13
				CAPG
				BCL2L12
				LOC644214
				GMDS
				IMP4
				RPS9
				NEURL
				STX10
				SUSD3
				WDR18
				NP
				C21orf70
				TSEN54
				C19orf53
				AKR1B1
				LOC100130003
				ALKBH2
				MOCOS
				TMEM40
				ARMC7
				NDUFS7
				NOP16
				VGLL1
				PSAT1
				ST3GAL1
				NSDHL
				BTBD11
				C15orf59
				COASY
				HSPC111
				B4GALT3
				HAX1
				SYTL3
				DCPS
				CTSH
				CENTA1
				ABHD8
				WBSCR22
				MICB
				ATF4
				MRPL14
				P2RY6
				SLC25A23
				GEMIN4
				CBX6
				PMPCA
				HSPB8
				ACOT7
				ITGA5
				GPR175
				PIM1
				SLCO4A1
				SLC45A3
				PLEKHF1
				ELF3
				SOX15
				PET112L
				EMP1
				FAM174B
				ADA
				EPDR1
				LINCR
				RARRES1
				ALDH1A3
