# Supplementary material for: High-Throughput 3D Screening Reveals Differences in Drug Sensitivities between Culture Models of JIMT1 Breast Cancer Cells
Source: PLoS One. 2013 Oct 23;8(10):e77232. doi: 10.1371/journal.pone.0077232 (PMC3806867; doi:10.1371/journal.pone.0077232)
Supplement: File S5 — IPA pathway analysis of gene expression changes. Sheet 1: Commonly downregulated genes in all of the 3D models and xenografts compared to the 2D cultures Sheet 2: HER2 is the most significantly changing up-stream regulator in xenografts when compared to 2D. Sheet 3: The canonical pathways that changed the most in xenografts compared to 2D cultures: the interferon pathway and the PI3K pathway. Interferon signaling is upregulated in polyHEMA cultures compared to xenografts. Sheet 4: Top five changing molecular and cellular functions. Sheet 5: IPA top changing upstream regulators in PH7d versus 2D7d. PTEN is significantly activated in polyHEMA. (XLSX) [file pone.0077232.s005.xlsx]

## Sheet: commonly down vs 2D
		Commonly downregulated genes in all of the 3D models and xenograft in comparison to 2D
© 2000-2012 Ingenuity Systems, Inc. All rights reserved.
Upstream Regulator	Log Ratio	Molecule Type	Predicted Activation State	Activation z-score	Notes	p-value of overlap	Target molecules in dataset
estrogen receptor		group	Activated	2,000		1,17E-03	AXL,COL6A1,TIMP3,WNT5B
SYVN1		transporter	Inhibited	-2,449	bias	4,44E-07	AXL,GPRC5A,ITGB4,L1CAM,SLC1A5,SLC3A2
HGF		growth factor	Inhibited	-2,415	bias	3,85E-04	EBP,L1CAM,PKMYT1,PVR,SLC7A1,TIMP3
TGFB1		growth factor	Inhibited	-2,559	bias	2,23E-03	COL6A1,ENG,GPRC5A,L1CAM,PRSS3,TIMP3,TNFRSF12A,WNT5B
VIM		other				7,21E-05	AXL,ITGB4
ERBB2		kinase		0,000	bias	8,69E-05	COL6A1,GPC1,PLAT,PRSS3,TIMP3,WNT5B
raloxifene		chemical drug		0,000		3,74E-04	ENG,GPRC5A,L1CAM,TIMP3
ZNF217		transcription regulator				5,49E-04	GPRC5A,PLAT,WNT5B
sirolimus		chemical drug				5,72E-04	COX6A1,SFN,SLC1A5,SLC3A2,TUFM
AGT		growth factor		-1,925	bias	7,77E-04	COL6A1,EBP,ENG,L1CAM
NRF1		transcription regulator				8,06E-04	COX6A1,PVR
DCN		other				8,06E-04	ENG,TIMP3
SMAD3		transcription regulator				1,09E-03	COL6A1,ENG,TIMP3
mir-21		microRNA				1,40E-03	PLAT,TIMP3
SNAI2		transcription regulator				1,89E-03	ITGB4,L1CAM
RNA polymerase II		complex				2,02E-03	KISS1,PKMYT1,SFN
IRF2BPL		other				2,22E-03	KISS1
ARHGAP24		other				2,22E-03	ITGB4
COPS6		other				2,22E-03	SFN
SHH		peptidase				3,40E-03	PLAT,PVR
5,6-epoxyeicosatrienoic acid		chemical - endogenous mammalian				4,44E-03	PLAT
TCF21		transcription regulator				4,44E-03	KISS1
PDE4D		enzyme				4,44E-03	PLAT
NTN1		other				4,44E-03	L1CAM
MED23		transcription regulator				4,44E-03	KISS1
SGK1		kinase				5,11E-03	SLC1A5,SLC3A2
ERBB4		kinase				5,53E-03	GPC1,TIMP3
Vegf		group		-1,980	bias	5,89E-03	EBP,PKMYT1,PVR,SLC7A1
DICER1		enzyme				6,42E-03	ENG,LOC730755 (includes others)
TAZ		enzyme				6,42E-03	AXL,KRT34
TGFB3		growth factor				6,66E-03	ENG,TIMP3
defibrotide		biologic drug				6,66E-03	PLAT
AFP		transporter				6,66E-03	TNFRSF12A
Tgf beta		group				6,78E-03	ENG,PLAT,TIMP3
KIAA1524		other				7,63E-03	CALHM3,S100A16
miR-1 (and other miRNAs w/seed GGAAUGU)		mature microRNA				8,51E-03	AXL,ITGB4,TIMP3
butyric acid		chemical - endogenous mammalian		-1,067		8,54E-03	COX6A1,GPRC5A,PLAT,TIMP3
cerivastatin		chemical drug				8,66E-03	ITGB4,PLAT
EGFR		kinase				8,76E-03	COL6A1,GPC1,PLAT
tin protoporphyrin IX		chemical reagent				8,87E-03	ENG
mercury		chemical toxicant				8,87E-03	PLAT
phorbol myristate acetate		chemical drug		-0,074	bias	1,07E-02	AXL,PLAT,SLC7A1,TNFRSF12A,TUFM
MDK		growth factor				1,11E-02	PLAT
SOX10		transcription regulator				1,11E-02	L1CAM
N,N-dimethylarginine		chemical - endogenous mammalian				1,11E-02	PLAT
TP63		transcription regulator				1,24E-02	ITGB4,L1CAM,SFN
LRRC26		other				1,33E-02	PRSS3
PD 169316		chemical - kinase inhibitor				1,33E-02	TIMP3
F2		peptidase				1,39E-02	PLAT,SLC7A1,TNFRSF12A
bexarotene		chemical drug				1,43E-02	PLAT,SLC7A1
MECOM		transcription regulator				1,55E-02	ITGB4
BMP10		growth factor				1,55E-02	ENG
MIA		other				1,55E-02	PLAT
TXNIP		other				1,55E-02	KISS1
CTNNB1		transcription regulator				1,71E-02	L1CAM,SFN,SLC1A5
8,9-epoxyeicosatrienoic acid		chemical - endogenous mammalian				1,77E-02	PLAT
inosine		chemical - endogenous mammalian				1,77E-02	L1CAM
estradiol benzoate		chemical drug				1,77E-02	KISS1
miR-7-5p (and other miRNAs w/seed GGAAGAC)		mature microRNA				1,77E-02	SLC3A2
ITGA6		other				1,77E-02	ITGB4
atorvastatin		chemical drug				1,89E-02	ENG,PLAT
14,15-epoxyeicosatrienoic acid		chemical - endogenous mammalian				1,98E-02	PLAT
GAS6		growth factor				1,98E-02	AXL
MZF1		transcription regulator				1,98E-02	AXL
TNF		cytokine		0,239	bias	2,02E-02	ENG,KRT34,PKMYT1,PLAT,SLC7A1,TIMP3
curcumin		chemical drug				2,12E-02	AXL,ITGB4,TIMP3
TFAP2B		transcription regulator				2,20E-02	KISS1
HIPK2		kinase				2,20E-02	ITGB4
IGFBP5		other				2,42E-02	SFN
epothilone B		chemical drug				2,64E-02	SFN
STAT1/3/5 dimer		complex				2,64E-02	TIMP3
arginine		chemical - endogenous mammalian				2,64E-02	SLC7A1
simvastatin		chemical drug				2,70E-02	ITGB4,PLAT
IL15 (includes EG:16168)		cytokine				2,77E-02	EBP,GPRC5A,PKMYT1
ethanol		chemical - endogenous mammalian				2,79E-02	KISS1,PLAT
11,12-epoxyeicosatrienoic acid		chemical - endogenous mammalian				2,85E-02	PLAT
GDF2		growth factor				2,85E-02	ENG
HOXA13		transcription regulator				2,85E-02	KRT34
GLI3		transcription regulator				2,85E-02	PVR
mir-221		microRNA				2,85E-02	TIMP3
FBN1		other				2,85E-02	TIMP3
taurine		chemical - endogenous mammalian				2,85E-02	AXL
GLI1		transcription regulator				2,92E-02	PVR,TUFM
interferon beta-1a		biologic drug				3,01E-02	COX6A1,NDUFB9
MXI1		transcription regulator				3,07E-02	SLC7A1
SMAD4		transcription regulator				3,10E-02	ENG,TIMP3
ETS1		transcription regulator				3,24E-02	NCLN,PVR
PAX8 (includes EG:18510)		transcription regulator				3,29E-02	L1CAM
ZEB1		transcription regulator				3,29E-02	ITGB4
Ro41-5253		chemical reagent				3,29E-02	PLAT
IL5		cytokine				3,29E-02	EBP,SLC1A5
LEP		growth factor				3,39E-02	KISS1,PLAT
FSH		complex				3,49E-02	AXL,GPRC5A,PLAT
PTGER2		G-protein coupled receptor				3,50E-02	TIMP3
nickel		chemical toxicant				3,50E-02	PLAT
ETS		group				3,72E-02	ENG
HOXD10		transcription regulator				3,72E-02	ITGB4
mir-27		microRNA				3,72E-02	PKMYT1
ACSL5		enzyme				3,72E-02	GPRC5A
GNRH1		other				3,72E-02	PLAT
amino acids		chemical - endogenous mammalian				3,72E-02	SLC7A1
beta-estradiol		chemical - endogenous mammalian		0,412	bias	3,93E-02	GPRC5A,KISS1,L1CAM,PKMYT1,PLAT
miR-27b-3p (and other miRNAs w/seed UCACAGU)		mature microRNA				3,93E-02	PKMYT1
vitamin K2		chemical drug				3,93E-02	COL6A1
CXCL12		other				4,13E-02	AXL,ITGB4
lactacystin		chemical - protease inhibitor				4,28E-02	ITGB4,SLC3A2
PD98059		chemical - kinase inhibitor				4,32E-02	ENG,PLAT,PRSS3
miR-211-5p (and other miRNAs w/seed UCCCUUU)		mature microRNA				4,36E-02	ITGB4
RETN		other				4,36E-02	PLAT
TNFSF12		cytokine				4,57E-02	TNFRSF12A
VTN		other				4,57E-02	SFN
sterol		chemical - endogenous mammalian				4,57E-02	EBP
mir-181		microRNA				4,78E-02	TIMP3
ACVRL1		kinase				4,78E-02	ENG
SND1		enzyme				4,78E-02	KISS1
FOSL2		transcription regulator				4,78E-02	ITGB4
fluvastatin		chemical drug				4,78E-02	PLAT
HISTONE		group				5,00E-02	KISS1
miR-222-3p (and other miRNAs w/seed GCUACAU)		mature microRNA				5,00E-02	TIMP3
FOSL1		transcription regulator				5,00E-02	AXL
bleomycin		chemical drug				5,00E-02	PLAT

## Sheet: xeno_vs_2D_upstream_regulators
			Altered upstream regulators in xenograft in comparison to 2D
© 2000-2012 Ingenuity Systems, Inc. All rights reserved.
Upstream Regulator	Log Ratio	Molecule Type	Predicted Activation State	Activation z-score	p-value of overlap	Target molecules in dataset
ERBB2		kinase		-1,047	1,15E-13	CD47,COL5A1,EIF6,EMP1,ETV4,FSCN1 (includes EG:14086),H19,ID1,IGFBP5,ITGA5,ITGB1,KLK3,LAMP2,LTBP3,NDRG1,NOTCH1,PCK2,PLAT,PMEPA1,PRSS3,PTEN,RAB31,S100P,SLPI,SPARC,TAGLN,THBS1,TIMP3,VIM,WNT5B
bexarotene		chemical drug		-0,039	9,86E-12	ADRB2,ARL6IP5,C10orf116,CTH,CTSH,DHRS3,DUSP5,EPHA2,ID1,IGFBP6,KRT17,PLAT,PLOD2,SLC7A5,SPARC
IL29		other	Activated	3,670	1,28E-11	EIF2AK2,GBP1,HERC6,IFI27,IFI44,IFI6,IFIH1,IFIT1,IFIT2,IFIT3,MX1,OAS2,SAMD9,STAT1
tretinoin		chemical - endogenous mammalian		0,733	2,67E-11	ALDH1A3,ANXA1,APOE,CD36,DHRS3,DPYSL3,EIF2AK2,EIF4EBP1,EIF6,ELF3,FOSL1,GPRC5A,HBEGF,HMGA1,ID1,IFI27,IFI6,IFIH1,IFIT1,IFIT2,IFIT3,IFNGR1,IGFBP5,IGFBP6,LAMP2,MGP,NDRG1,NME2,NOTCH1,OAS2,PHLDA1,PIM1 (includes EG:18712),PLAT,PLS3,PTEN,PTGES,RARRES1,S100A8,SLCO2A1,SLPI,STAT1,STRA6,THBS1,TOP2B,VIM,WSB1,YWHAB
VEGFA		growth factor	Inhibited	-2,167	4,65E-11	ADAM15,CLIC4,DUSP5,ETV4,GBP1,HBEGF,ID1,IGFBP5,ITGB1,MRPS12,NME2,NOTCH1,PIM1 (includes EG:18712),PLAT,SHMT2,SPARC,STC1,THBS1,TOMM20 (includes EG:100043869),TUFM
TGFB1		growth factor		1,195	6,25E-11	ARID5B,CALD1,CD36,CD46,CLIC4,COL5A1,CRIP2,CXADR,ELF3,ENG,EPHA2,FSCN1 (includes EG:14086),GAL,GBP1,GPRC5A,HBEGF,HMGA1,HSD17B10,ID1,IFI27,IFIH1,IFIT3,IGFBP5,IGFBP6,ITGA5,ITGAV,ITGB1,KLK3,KRT17,LANCL1,LTBP3,MGEA5,MGP,NOTCH1,PIM1 (includes EG:18712),PLOD2,PLS3,PMEPA1,PRSS3,PTEN,RAB31,SLC2A3,SPARC,TAGLN,TGFBI,THBS1,TIMP3,TXNIP,VIM,WNT5B
IL1RN		cytokine	Inhibited	-3,051	1,83E-09	ERAP2,GBP1,HERC6,IFI27,IFI44,IFI6,IFIH1,IFIT3,KLF6,MX1,OAS2,RARRES1,SAMD9
MYC		transcription regulator	Inhibited	-2,279	1,83E-09	BCAT1,BOP1,CLIC4,COX6A1,EIF4EBP1,EMP1,FBL,FOSL1,FUT3,HMGA1,HSP90AA1,ID1,IFIT1,ITGB1,KLF6,LAMP2,NDRG1,NME2,SHMT2,SLC25A19,TRAP1,TXNIP
beta-estradiol		chemical - endogenous mammalian		0,102	1,95E-09	ANXA1,APOE,BOP1,C10orf116,CENPM,CFB,CTSH,CXADR,ELF3,EMP1,FOSL1,GAL,GPRC5A,H19,HBEGF,ID1,IFRD2,IGFBP5,IGFBP6,ITGAV,KISS1,KLF6,KLK3,KLK5,KLK6,NCOA1,NDRG1,PHLDA1,PKMYT1,PLAT,PRSS23,PTEN,PTGES,RAB31,SLPI,STC1,THBS1,TRIM24,TXNIP,VIM,ZNF148
STAT3		transcription regulator		0,743	3,25E-09	CD46,CFB,COL5A1,EIF2AK2,FSCN1 (includes EG:14086),IFI27,IFI44,IFI6,IFIH1,IFIT1,IFIT3,KLK3,KRT17,MX1,NDRG1,OAS2,PIM1 (includes EG:18712),STAT1,THBS1,VIM
TNF		cytokine		-0,131	5,30E-09	ALDH1A3,APOE,CD47,CFB,DUSP5,EIF2AK2,ELF3,ENG,EPHA2,FBL,FOSL1,FUT3,GBP1,H19,HBEGF,IFI27,IFI6,IFIH1,IFIT1,IFIT3,IFNGR1,IGFBP5,ITGA5,ITGAV,ITGB1,KLF6,KLK3,MICA,MX1,NOTCH1,NPM3,OAS2,PKMYT1,PLAT,PRSS23,PTEN,PTGES,SLC16A5,SPARC,STAT1,THBS1,TIMP3,TXNIP
IFNG (includes EG:15978)		cytokine	Activated	2,682	5,88E-09	CD36,CTSH,EIF2AK2,ERAP2,GBP1,HBEGF,HERC6,HRK,ID1,IFI27,IFI44,IFI6,IFIH1,IFIT1,IFIT2,IFIT3,IFITM2,IFNGR1,ITGA5,ITGAV,ITGB1,KLF6,KRT17,MICA,MX1,OAS2,PHLDA1,PIM1 (includes EG:18712),PSMA4,PTGES,RARRES1,S100A8,SAMD9,STAT1,THBS1
phorbol myristate acetate		chemical drug		0,635	8,68E-09	ADAM15,ADAM9,ANXA1,CD36,CREB1,EIF2AK2,EIF4EBP1,EIF6,FOSL1,H19,HBEGF,ID1,IFNGR1,IGFBP5,IGFBP6,KLK3,MICA,MRPL12,MRPS12,PIM1 (includes EG:18712),PLAT,PTEN,PTGES,SLC29A1,SLPI,SPARC,STAT1,STC1,THBS1,TNFRSF18,TUFM,VIM
dexamethasone		chemical drug		-1,607	1,07E-08	ADAM15,ADRB2,ANXA1,BCLAF1,CLIC4,CXADR,DUSP5,FOSL1,GAL,GBP1,HBEGF,HMGA1,ID1,IFIT1,IFIT3,IFNGR1,IGFBP5,IGFBP6,ITGA5,ITGAV,ITGB1,KRT17,MARCKS,MX1,PAFAH1B1,PCBD1,PCK2,PHLDA1,PLAT,PTGES,S100A8,S100P,SCARB2,SCNN1A,SEC14L1,SLC2A3,SLPI,SPARC,STAT1,TAGLN,TGFBI,THBS1,TXNIP
bromodeoxyuridine		chemical drug	Activated	3,113	1,89E-08	IFI27,IFI44,IFI6,IFIH1,IFIT1,IFIT2,IFIT3,MX1,STAT1,TGFBI
IFNA2		cytokine	Activated	3,817	2,58E-08	ANXA1,EIF2AK2,GBP1,HBEGF,HERC6,IFI27,IFI44,IFI6,IFIH1,IFIT1,IFIT2,IFIT3,IFITM2,MX1,OAS2,PLAT,SAMD9,STAT1
STAT2		transcription regulator			5,04E-08	GBP1,IFI27,IFI6,IFIT1,IFIT2,IFIT3,MX1
stallimycin		chemical drug	Activated	2,950	8,21E-08	IFI27,IFI44,IFI6,IFIH1,IFIT1,IFIT2,IFIT3,MX1,STAT1
SYVN1		transporter		0,535	1,02E-07	ADAM9,BCAT1,CD46,EPHA2,GPRC5A,IFI44,IFITM2,ITGAV,ITGB1,SLC1A5,SLC2A3,SLC3A2,SLC7A5,SLCO4A1
EGFR		kinase		-0,166	1,62E-07	ACOT7,ANXA1,CD47,EIF6,ID1,KLK3,KRT17,MARCKS,NOTCH1,PLAT,PTEN,PTGES,THBS1,TXNIP,VIM,YPEL5
PARP9		other	Activated	2,433	2,11E-07	IFI44,IFIT1,IFIT2,IFIT3,OAS2,STAT1
IFNA1/IFNA13		cytokine	Activated	2,762	2,87E-07	IFI27,IFI6,IFIH1,IFIT1,IFIT2,MX1,OAS2,STAT1
poly rI:rC-RNA		chemical reagent	Activated	2,568	2,91E-07	ANXA1,CD36,CFB,EIF2AK2,ELF3,GBP1,IFI27,IFIH1,IFIT1,IFIT2,IFIT3,IGFBP6,MX1,OAS2,PCK2,SLPI,STAT1
OSM		cytokine		1,860	5,01E-07	ANXA1,CALB2,CTSH,CXADR,DHRS3,DNM1L,EIF4EBP1,GBP1,GPNMB,HBEGF,ID1,IFNGR1,IGFBP6,KRT17,MARCKS,MICA,MX1,NMB,PTEN,PTGES,RAB31,S100A8,S100P,SLPI,STAT1,TIMP3
BRCA1		transcription regulator		1,224	5,80E-07	IFI27,IFI6,IFIT1,IFIT2,IFIT3,KLK3,KRT17,MX1,SFN,STAT1,STC1
lipopolysaccharide		chemical drug		1,889	5,98E-07	ADA,APOE,ATP5G1,CD36,CFB,DUSP5,EIF2AK2,ELF3,FSCN1 (includes EG:14086),GBP1,HBEGF,IFI44,IFI6,IFIH1,IFIT1,IFIT2,IFIT3,IFITM2,ITGB1,MARCKS,MICA,MX1,NCOA1,OAS2,PLAT,PTGES,RFX7,S100A8,SLC29A1,SLPI,SPARC,STAT1,VEZF1,VIM
IRF7		other	Activated	3,464	9,15E-07	GBP1,IFI44,IFI6,IFIH1,IFIT1,IFIT2,IFIT3,IFITM2,MX1,OAS2,S100A8,STAT1
CLDN7	-2,491	other		-1,086	1,73E-06	APOE,ATP5G1,DPM3,FOSL1,FOXQ1,IFI44,IFI6,MX1,PKMYT1,PQLC3,PRSS23,SLCO2A1
TP53 (includes EG:22059)		transcription regulator		0,303	2,32E-06	ADA,ADRB2,ANXA1,API5,APOE,CD47,CLIC4,DUSP5,ENG,EPHA2,FOSL1,GBP1,H19,HBEGF,ID1,KLK3,MX1,NDRG1,NOTCH1,PIM1 (includes EG:18712),PMEPA1,PTEN,SFN,SIVA1,SLPI,ST14,THBS1,TIMP3,TOP2B,WWP1,ZMAT3
PD98059		chemical - kinase inhibitor	Activated	2,338	2,93E-06	ACOT7,ANXA1,CD36,CTSH,DHRS3,DUSP5,EMP1,ENG,FOSL1,HBEGF,ITGAV,LAMP2,MCM8,PHLDA1,PLAT,PRSS3,PTGES,THBS1,TXNIP,VIM
RAF1		kinase		-1,587	3,89E-06	ACOT7,ANXA1,CTSH,DHRS3,DUSP5,EMP1,HBEGF,ITGB1,MCM8,PHLDA1,PLAT,PRSS3,TXNIP,YPEL5
TGFB3		growth factor		1,414	4,13E-06	CD46,COL5A1,ENG,ITGAV,MGP,PLOD2,THBS1,TIMP3
estrogen receptor		group		-0,607	4,30E-06	ANXA1,CALB2,CALD1,COL13A1,COL5A1,GAL,GJB3,HBEGF,HSP90AA1,ITGB1,PCDH1,SPARC,TIMP3,VIM,WNT5B
TLR3		transmembrane receptor		1,491	4,33E-06	CFB,IFI44,IFI6,IFIH1,IFIT1,IFIT2,IFIT3,MX1,PTGES,SLPI,STAT1
KRAS		enzyme	Inhibited	-2,809	4,59E-06	EIF2AK2,ID1,IFI6,IFIT1,IFITM2,LAMP2,MX1,PIM1 (includes EG:18712),STAT1
5-azacytidine		chemical drug		-0,711	5,06E-06	EPHA2,FOSL1,GJB3,HBEGF,IFI6,KLF6,KRT17,SLC3A2,SLC7A5,THBS1
TP63		transcription regulator		-0,324	5,45E-06	ADA,ALDH1A3,COL5A1,EMP1,EPHA2,HBEGF,ID1,IGFBP6,KLF6,NOTCH1,PTEN,S100A8,SFN,TAGLN,THBS1
CD40LG		cytokine		-1,664	6,74E-06	DUSP5,EIF2AK2,FBL,FSCN1 (includes EG:14086),HSP90AA1,IFI44,IFI6,IFIT1,IFIT2,IFIT3,MARCKS,MX1,PET112,PIM1 (includes EG:18712),PKMYT1,PVR,SLC29A1,SSSCA1,STAT1
MAPK1		kinase	Inhibited	-2,956	1,05E-05	CFB,EIF2AK2,GBP1,IFI27,IFI44,IFI6,IFIH1,IFIT1,IFIT2,IFIT3,ITGAV,KRT17,OAS2,STAT1
HRAS		enzyme			1,05E-05	ALDH1A3,C2orf69,CALD1,FOSL1,FRMD6,ITGA5,ITGAV,ITGB1,PLOD2,PRSS23,SCNN1A,THBS1,TOX2,VIM
Interferon alpha		group	Activated	2,371	1,09E-05	EIF2AK2,GBP1,IFI27,IFI6,IFIH1,IFIT1,IFIT2,IFIT3,IFITM2,MX1,NPM3,OAS2,PIM1 (includes EG:18712),PLAT,PTGES,STAT1
GAPDH		enzyme	Inhibited	-2,414	1,27E-05	IFI6,IFIT2,IFITM2,KLK3,OAS2,STAT1
mezerein		chemical - endogenous non-mammalian			1,65E-05	IFI6,IFIH1,IFIT1,MX1,OAS2
sirolimus		chemical drug		0,832	1,86E-05	ADA,ATP5G1,COX6A1,DDT,EIF2AK2,HSP90AA1,LILRB1,PCDH1,PIM1 (includes EG:18712),PSMA4,RPLP0,RPS15,SFN,SLC1A5,SLC2A3,TUFM
EGF		growth factor		-1,628	2,09E-05	ADA,DUSP5,EPHA2,FOSL1,FUT3,HBEGF,ID1,IGFBP5,ITGB1,KLK3,PLAT,PTGES,SPARC,STAT1,THBS1,TUFM,VIM
SND1		enzyme			2,81E-05	C10orf116,EMP1,ID1,KISS1,SLCO4A1
PDGF BB		complex		-0,813	3,69E-05	ADRB2,CALD1,DBNDD1,DUSP5,H19,ITGA5,ITGB1,KLF6,PHLDA1,PIM1 (includes EG:18712),SLC2A3,THBS1
F2		peptidase		0,376	3,88E-05	CALD1,FOSL1,HBEGF,HMGA1,IFRD2,IGFBP5,ITGB1,KLF6,LAMP2,PLAT,SLC16A5,SLC2A3,SOX15,THBS1
HOXA9		transcription regulator			4,01E-05	CD36,CTH,NFIA,PCDH1,PIM1 (includes EG:18712),RAB31,S100A8,SERINC2,TACC1,VIM,WSB1
TERT		enzyme			4,03E-05	ALDH1A3,C2orf69,CALD1,FRMD6,ITGAV,KLK3,PLOD2,PRSS23,TOX2,VIM
R5020		chemical reagent			4,09E-05	DUSP5,GAL,HBEGF,IFIT3,NCOA1,STAT1,TXNIP
butyric acid		chemical - endogenous mammalian		-0,486	4,22E-05	ANXA1,COL5A1,COX6A1,EIF4G2,FRMD6,GPRC5A,IFIT1,IFIT3,IFITM2,ITGA5,KLK3,OAS2,PLAT,PTEN,S100P,TGFBI,TIMP3,ZNF148
Ifn		group	Activated	2,753	5,08E-05	EIF2AK2,IFIH1,IFIT1,MICA,MX1,OAS2,S100A8,STAT1
CEBPA		transcription regulator		-0,389	5,26E-05	ANXA1,DYNLT3,EEF1A2,GAL,GBP1,ID1,IFI27,IFI6,OAS2,PLOD2,RAB31,TNFRSF19
Collagen Type V		complex			5,47E-05	ITGA5,ITGAV,ITGB1
IFN Beta		group	Activated	2,793	5,60E-05	EIF2AK2,IFI6,IFIH1,IFIT1,IFIT2,MX1,OAS2,STAT1
SB203580		chemical - kinase inhibitor		-1,383	6,13E-05	ADRB2,ANXA1,EIF2AK2,IFI27,IFIT1,IFIT2,IFIT3,MX1,PTGES,SLPI,STAT1,THBS1,TIMP3
PGR		ligand-dependent nuclear receptor		0,329	6,22E-05	ALDH1A3,CALD1,GAL,H19,ID1,IGFBP5,NDRG1,PCDH1,S100P,STAT1
IRF9		transcription regulator			6,25E-05	GBP1,IFI27,IFIT3,STAT1
MYCN		transcription regulator	Inhibited	-3,390	6,45E-05	EIF4G2,FRMD6,HMGA1,ITGB1,MAGT1,NME2,RPLP0,RPS15,SLC25A19,SPARC,TAGLN,TUFM,VIM
TGM2 (includes EG:21817)		enzyme		1,485	6,45E-05	CD36,IFI6,IFIT1,IFIT2,IFIT3,OAS2,PHLDA1,PIM1 (includes EG:18712),PTGES,S100A8,SLPI,STAT1,THBS1
U0126		chemical - kinase inhibitor		1,918	6,60E-05	CD36,DBNDD1,DUSP5,EIF4EBP1,EMP1,EPHA2,FOSL1,HBEGF,ITGA5,KLK3,LAMP2,PHLDA1,SLC2A3,STC1,THBS1,TIMP3,VIM
raloxifene		chemical drug		0,302	8,04E-05	C10orf116,CTSH,ENG,GPRC5A,ITGB1,KLF6,NCOA1,NDRG1,PRSS23,STC1,TIMP3
decitabine		chemical drug		0,928	8,49E-05	ADRB2,APOE,EIF2AK2,H19,HBEGF,IFI27,IFIT2,ITGAV,KISS1,MX1,NDRG1,RARRES1,SFN,SPARC,ST14,STAT1,THBS1,TIMP3,VIM
EIF2AK2	2,209	kinase	Activated	2,621	1,26E-04	EIF2AK2,ERAP2,IFI27,IFI6,IFIT1,IFITM2,STAT1
ERBB3		kinase	Inhibited	-2,433	1,39E-04	ADAM9,CD47,EIF6,MICA,PTEN,THBS1
SNAI1		transcription regulator		0,000	1,46E-04	ID1,ITGB1,KRT17,PTEN,SPARC
IRF3		transcription regulator	Activated	2,364	1,61E-04	ADAM9,GBP1,IFI44,IFI6,IFIT1,IFIT2,IFIT3,TIMP3
staurosporine		chemical - kinase inhibitor		0,092	1,70E-04	CPNE3,FOSL1,H19,IFIT2,MICA,PIM1 (includes EG:18712),PLAT
CD3		complex		1,265	1,82E-04	ANXA1,DDT,EBP,EEF1A2,FBL,GBP1,GPRC5A,H19,HSP90AA1,IFIT1,IFRD2,IGFBP5,IGFBP6,MICA,MRPL11 (includes EG:293666),PKMYT1,PTEN,SEC14L1,STAT1,THBS1,TNFRSF18,TRIM24
Collagen type III		complex			1,86E-04	ITGA5,ITGAV,ITGB1
13-cis-retinoic acid		chemical drug		-1,942	1,87E-04	ALDH1A3,CALB2,ELF3,IFIT3,KLK5,RARRES1,S100P
DCN		other		0,068	1,96E-04	ENG,ITGAV,THBS1,TIMP3
TREM1		other	Inhibited	-2,714	2,43E-04	ADRB2,CFB,EPM2AIP1,FOSL1,GPRC5A,HBEGF,IFIT2,PHLDA1,RHOBTB3,SLCO4A1,THBS1
IFNK		cytokine	Activated	2,000	2,49E-04	EIF2AK2,IFIH1,MX1,STAT1
IRF1 (includes EG:16362)		transcription regulator	Activated	2,607	2,56E-04	IFIH1,IFIT1,IFIT2,IFIT3,MX1,OAS2,SLPI,STAT1
methylprednisolone		chemical drug		0,378	3,19E-04	ANXA1,CLDN7,EMP1,GJB3,ITGB1,PLS3,SLC2A3
FGF2		growth factor		-1,136	3,79E-04	FOSL1,FUT3,GBP1,HBEGF,IGFBP5,ITGB1,MGP,PLAT,SPARC,THBS1,VIM
GW501516		chemical drug		1,067	3,83E-04	IGFBP5,IGFBP6,PTEN,THBS1
ESR1		ligand-dependent nuclear receptor		-0,097	4,40E-04	ADA,APOE,CREB1,H19,IFI27,IGFBP5,KISS1,KLK3,NCOA1,PTEN,S100P,STAT1
progesterone		chemical - endogenous mammalian		-0,541	4,57E-04	ADRB2,ENG,GAL,HBEGF,ID1,IGFBP5,KLK3,NME2,PCDH1,TIMP3,VIM
D-glucose		chemical - endogenous mammalian		1,976	4,59E-04	ADA,BCAT1,CALD1,CD36,ELF3,ID1,ITGA5,ITGB1,PCK2,SLC29A1,SLC3A2,THBS1,TXNIP
SOCS3		other		-1,982	4,67E-04	IFIT1,IFIT2,MX1,OAS2
SPDEF		transcription regulator		-0,765	4,70E-04	CLDN7,COL13A1,COL5A1,ITGA5,KLK3,VIM
HGF		growth factor		-1,430	5,43E-04	CD46,COPB1,EBP,ELF3,EMP1,FOSL1,HBEGF,ITGB1,KRT17,PHLDA1,PIM1 (includes EG:18712),PKMYT1,PVR,ST14,STC1,THBS1,TIMP3,VIM
forskolin		chemical toxicant		-1,909	5,98E-04	ACTR2,ARL6IP5,DHCR7,DHRS3,GBP1,H19,ID1,IGFBP6,KLK3,PLAT,PTGES,RAB31,STAT1,STC1,THBS1,TXNIP
LGALS3		other			6,11E-04	CTSH,FSCN1 (includes EG:14086),IGFBP5,PRSS3,PTEN
IFNA17		cytokine			6,14E-04	EIF2AK2,IFIH1,MX1
paclitaxel		chemical drug			6,63E-04	DUSP5,EMP1,EPHA2,FOSL1,HBEGF,ITGA5,KLK3,PHLDA1,SLC2A3,SLPI,STC1,THBS1
CD28		other		1,209	6,69E-04	ANXA1,FBL,GBP1,H19,IFRD2,IGFBP5,IGFBP6,MICA,MRPL11 (includes EG:293666),PTEN,THBS1,TNFRSF18,TRIM24
tributyrin		chemical drug		1,016	7,47E-04	ADRB2,CD46,GBP1,HBEGF,KRT17,NDRG1
IgG		complex		1,414	7,47E-04	DHCR7,EMP1,GPRC5A,KLK6,PIM1 (includes EG:18712),PLS3,SLC2A3,ST14
glucocorticoid		chemical drug		-0,368	7,93E-04	ADRB2,ANXA1,CALD1,KLK3,KRT17,PLAT,SCNN1A,STC1,TXNIP
ribavirin		chemical drug	Activated	2,000	7,95E-04	EIF2AK2,IFI27,IFIT3,MX1
TAB1		enzyme		-1,982	9,33E-04	CFB,GBP1,IFIH1,IFIT1
FKBP5		enzyme			9,40E-04	KLK3,S100P
IGF1		growth factor		-1,466	9,71E-04	ADA,IGFBP5,IGFBP6,ITGAV,KISS1,PTEN,SFN,SLPI,THBS1,VIM
TCR		complex			9,96E-04	IFI44,IFI6,IFIH1,IFIT1,IFIT2,IFIT3,MX1,PIM1 (includes EG:18712),SLC2A3,STAT1,TNFRSF18
NKX2-3		transcription regulator		0,302	1,08E-03	ADAP1,CD36,CXADR,EIF2AK2,GBP1,MCMDC2,SAMD9,SHMT2,STAT1,TTC3,ZMAT3
IFNA10		cytokine			1,10E-03	IFIH1,IFIT1,MX1
IFNA21		cytokine			1,10E-03	IFIH1,IFIT1,MX1
IFNA5		cytokine			1,10E-03	IFIH1,IFIT1,MX1
IFNA16		cytokine			1,10E-03	IFIH1,IFIT1,MX1
IFNA7		cytokine			1,10E-03	IFIH1,IFIT1,MX1
LTA		cytokine			1,10E-03	ITGA5,ITGAV,ITGB1
IFNA8		cytokine			1,10E-03	IFIH1,IFIT1,MX1
IFNA14		cytokine			1,10E-03	IFIH1,IFIT1,MX1
IFNA6		cytokine			1,10E-03	IFIH1,IFIT1,MX1
MAP3K7 (includes EG:26409)		kinase	Inhibited	-2,213	1,19E-03	CFB,GBP1,IFIH1,IFIT1,ITGB1
IL1B		cytokine		0,165	1,29E-03	ANXA1,APOE,ELF3,GBP1,H19,HBEGF,ITGA5,ITGAV,ITGB1,MX1,OAS2,PLAT,PTGES,SCNN1A,SPARC,STAT1,THBS1
IFNB1 (includes EG:15977)		cytokine	Activated	2,631	1,37E-03	EIF2AK2,IFI6,IFIH1,IFIT1,IFIT2,MX1,STAT1
mir-221		microRNA			1,41E-03	KLK3,PTEN,TIMP3
IFNA4		cytokine			1,41E-03	IFIH1,IFIT1,MX1
3-deazaneplanocin		chemical drug		0,600	1,45E-03	GPNMB,KLF6,KRT17,SLPI,TIMP3
interferon beta-1a		biologic drug			1,47E-03	COX6A1,IFI6,IFIT1,MX1,NDUFB9,NOTCH1,STAT1,ZNF148
rosiglitazone		chemical drug		1,997	1,56E-03	ADA,CD36,DHRS3,GBP1,IFIT2,IGFBP5,IGFBP6,OAS2,PTEN,S100A8
romidepsin		biologic drug		0,308	1,66E-03	CXADR,ITGAV,MICA,TIMP3
SMARCA4		transcription regulator		0,378	1,71E-03	CTSH,GBP1,IFI27,IFIT1,IFITM2,ITGA5,ITGB1,KLK3,PCDH1,ST6GALNAC4,TAGLN
Tgf beta		group		0,726	1,72E-03	ENG,IGFBP5,PLAT,PMEPA1,SPARC,TAGLN,TGFBI,TIMP3,VIM
AKT2		kinase			1,77E-03	ITGB1,PTEN,VIM
1-alpha, 25-dihydroxy vitamin D3		chemical drug		-0,561	1,78E-03	HBEGF,ID1,IGFBP5,KLK5,KLK6,PMEPA1,PTEN,RARRES1,S100A8,THBS1,TXNIP,WSB1
IL12RB1		transmembrane receptor			1,86E-03	IFI6,OAS2
SMARCC1		transcription regulator			1,86E-03	KLK3,NCOA1
e7820		chemical drug			1,86E-03	ITGA5,ITGB1
Vegf		group		-1,463	1,95E-03	CD46,DUSP5,EBP,EMP1,FOSL1,HBEGF,ID1,ITGB1,NOTCH1,PHLDA1,PKMYT1,PVR,STC1,VIM
DICER1		enzyme			2,10E-03	ENG,MICA,SPARC,THBS1,VIM
2-aminopurine		chemical reagent			2,18E-03	IFI6,IFIT1,IFIT2
GC-GCR dimer		complex			2,18E-03	ADRB2,ANXA1,SLPI
TRIB3	-1,557	kinase			2,18E-03	CTH,PCK2,TRIB3
HOXD3		transcription regulator			2,18E-03	ITGA5,TAGLN,THBS1
mifepristone		chemical drug		1,633	2,20E-03	ANXA1,GAL,HBEGF,KLK3,NME2,TIMP3
CD24 (human)		other		1,000	2,21E-03	ADRB2,BCLAF1,DUSP5,LPP,RARRES1,THBS1,TTC3
cisplatin		chemical drug		-0,563	2,37E-03	ALDH1A3,ANXA1,FNDC3B,FOSL1,IFI6,MARCKS,MX1,NOTCH1,PLAT,PTEN,PTGES,PURB,RAB22A,THBS1,ZMAT3
NEDD9		other		1,000	2,41E-03	ELF3,PLOD2,STC1,TXNIP
SUZ12	2,049	enzyme			2,51E-03	KRT17,PTEN,SLC7A5,SRP9,SUZ12,UHMK1
cycloheximide		chemical reagent		1,564	2,69E-03	COL5A1,GBP1,HBEGF,IFIT1,IGFBP5,IGFBP6,KLK3,PLAT,SIVA1,THBS1
Salmonella enterica serotype abortus equi lipopolysaccharide		chemical toxicant		0,426	2,76E-03	ADRB2,CFB,EPM2AIP1,FOSL1,GBP1,GPRC5A,IFIT2,PHLDA1,THBS1
SOCS1		other		-1,934	3,02E-03	IFIT1,IFIT2,MX1,OAS2
hydrogen peroxide		chemical - endogenous mammalian		0,266	3,04E-03	ADAM9,DHCR7,ENG,EPHA2,FOSL1,HBEGF,IFI6,IFIT2,RIOK3,SPARC,TAGLN,TRIB3,VIM
estradiol benzoate		chemical drug			3,06E-03	KISS1,KLK5
IFN ALPHA RECEPTOR		complex			3,06E-03	MICA,MX1
SPTAN1		other			3,06E-03	ITGA5,ITGAV
VCAN		other			3,06E-03	ITGA5,ITGB1
NCSTN		peptidase			3,06E-03	NOTCH1,VIM
CLDN2		other			3,06E-03	ITGA5,ITGB1
IGF2		growth factor			3,17E-03	IGFBP5,IGFBP6,PTEN
MAPK3		kinase		0,152	3,36E-03	FOSL1,ITGB1,PTGES,THBS1
JAK1		kinase			3,76E-03	IFIT2,MX1,STAT1
miR-27b-3p (and other miRNAs w/seed UCACAGU)		mature microRNA			3,76E-03	NOTCH1,PKMYT1,ST14
mir-21		microRNA			3,76E-03	PLAT,PTEN,TIMP3
SMAD3		transcription regulator		-0,580	3,89E-03	ENG,ID1,KLK3,THBS1,TIMP3,VIM
arsenic trioxide		chemical drug		0,820	3,94E-03	CTH,DHCR7,EBP,ITGB1,PTEN,S100A8,SHMT2
ERK		group		-0,659	3,99E-03	EIF2AK2,EPHA2,FOSL1,HBEGF,NDRG1,SFN,STAT1,THBS1
NRF1		transcription regulator			4,40E-03	CD47,COX6A1,PVR
ISG15		other			4,53E-03	IFI6,MX1
CGP 41251		chemical drug			4,53E-03	CD36,VIM
CV 3988		chemical reagent			4,53E-03	ITGAV,ITGB1
Collagen type I		complex		1,980	4,54E-03	APOE,EIF4EBP1,ITGB1,PLOD2
ITGB3		transmembrane receptor			4,54E-03	CD36,ITGA5,ITGAV,SPARC
trichostatin A		chemical drug		0,088	4,72E-03	APOE,APPBP2,CENPM,DDT,ELF3,ID1,KLK3,NDRG1,PAFAH1B1,PRSS23,TAGLN,THBS1,TIMP3,TXNIP,VIM
IL15 (includes EG:16168)		cytokine		-0,420	4,74E-03	ANXA1,CD46,DDT,DUSP5,EBP,GPRC5A,IFIT1,ITGB1,MICA,MX1,PIM1 (includes EG:18712),PKMYT1
KLF2		transcription regulator			4,78E-03	ADAM15,ID1,NDRG1,PLOD2,SLCO2A1,STAT1,THBS1
IFN TYPE 1		group			5,11E-03	IFIH1,IFIT1,STAT1
LY294002		chemical - kinase inhibitor		0,323	5,17E-03	ADRB2,APOE,FOSL1,GBP1,HBEGF,IFRD2,IGFBP5,ITGAV,NDRG1,PHLDA1,PIM1 (includes EG:18712),SFN,THBS1,VIM
3,3'-diindolylmethane		chemical drug		0,811	5,47E-03	IFIT1,IFNGR1,OAS2,VIM
APP		other		0,254	5,73E-03	APOE,APPBP2,DNM1L,ECE2,ENG,HMGA1,IGFBP5,NCOA1,S100A8,TAGLN,YWHAB
CCL3		cytokine			5,89E-03	ITGA5,ITGB1,STAT1
ACVRL1		kinase			5,89E-03	ENG,ID1,STAT1
ERN1		kinase			5,98E-03	CLDN7,OAS2,SPARC,ST14
estrogen		chemical drug	Inhibited	-2,219	5,99E-03	APOE,GAL,HBEGF,IGFBP6,KLK3,PIM1 (includes EG:18712),PLAT,PTEN
IL28A		other			6,27E-03	IFIT1,MX1
BMPR2		kinase			6,27E-03	CLIC4,ID1
FLNA		other			6,27E-03	ITGB1,KLK3
BMP10		growth factor			6,27E-03	ENG,ID1
MIA		other			6,27E-03	PLAT,SPARC
miR-92a-3p (and other miRNAs w/seed AUUGCAC)		mature microRNA			6,27E-03	ITGA5,PTEN
SPARC	2,793	other			6,27E-03	SPARC,VIM
PELP1		other			6,27E-03	ADRB2,KLK3
folic acid		chemical - endogenous mammalian			6,27E-03	IFI27,IFI6
EGR1		transcription regulator		0,684	6,42E-03	EIF4EBP1,FOSL1,NDRG1,PTGES,THBS1
IL1A		cytokine		0,113	6,47E-03	ALDH1A3,GBP1,IGFBP5,ITGA5,ITGAV,ITGB1,PTGES,SPARC
miR-222-3p (and other miRNAs w/seed GCUACAU)		mature microRNA			6,73E-03	KLK3,PTEN,TIMP3
SIN3A		transcription regulator			6,73E-03	KLF6,KLK3,TXNIP
semaxinib		chemical drug			6,73E-03	S100P,SLPI,THBS1
CHI3L1		enzyme			7,63E-03	CALD1,EMP1,IGFBP5
RBM5		other		-0,805	7,68E-03	ADAM9,ANXA1,HSP90AA1,PIM1 (includes EG:18712)
TNFSF10		cytokine	Activated	2,236	7,74E-03	EIF2AK2,IFI6,IFIT1,IFITM2,STAT1
EDN1		cytokine		0,246	7,77E-03	ANXA1,COL5A1,ITGA5,ITGB1,THBS1,TIMP3,VIM
Cg		complex		-1,605	8,19E-03	EMP1,ITGAV,ITGB1,PHLDA1,PLAT,STC1
FCGR2B		transmembrane receptor			8,27E-03	IFI27,MX1
ZNF148	2,026	transcription regulator			8,27E-03	STAT1,VIM
HNRNPA1		other			8,27E-03	EIF2AK2,KLK3
leukotriene D4		chemical - endogenous mammalian		1,000	8,32E-03	ARID5B,HBEGF,ITGB1,NDRG1
VitaminD3-VDR-RXR		complex		-1,000	8,32E-03	COL13A1,IGFBP5,IGFBP6,KLK6
IL6		cytokine		0,969	8,38E-03	APOE,CD46,FSCN1 (includes EG:14086),HRK,IFIT1,IFIT2,ITGAV,KLK3,PIM1 (includes EG:18712),PLAT,PTGES,SCNN1A,THBS1,VIM
PTEN	2,356	phosphatase	Activated	3,088	8,46E-03	ANXA1,ATP5G1,EBP,IGFBP6,KLF6,KLHL24,MRPL12,NDRG1,PTEN,THBS1
KDM5B		transcription regulator		0,000	8,59E-03	ARL6IP5,GAL,NMB,PLS3,SCNN1A,SPTSSA
SRC (family)		group			8,61E-03	CD36,ITGAV,STAT1
TP73		transcription regulator	Inhibited	-2,585	8,67E-03	ADA,CTH,DHRS3,EPHA2,PTGES,SFN,THBS1,YWHAB
IL13		cytokine		-1,117	8,71E-03	ADA,ADAM15,CD36,DYNLT3,GPNMB,IFNGR1,NCLN,PHLDA1,PTGES,THBS1
Ca2+		chemical - endogenous mammalian		0,378	8,78E-03	ELF3,FOSL1,ID1,KLK5,MGP,PLS3,STC1
valproic acid		chemical drug			8,78E-03	CENPM,FRMD6,MICA,NOTCH1,PLAT,PRSS23,THBS1
cocaine		chemical drug		1,000	8,98E-03	FOSL1,IFIT1,MX1,STAT1
farnesylthiosalicylic acid		chemical drug		-1,000	8,98E-03	COL5A1,PLAT,PLOD2,STC1
miR-145-5p (and other miRNAs w/seed UCCAGUU)		mature microRNA		-1,014	8,98E-03	FSCN1 (includes EG:14086),LAMP2,LOC100130009,TAGLN
ZNF217		transcription regulator			9,23E-03	GPRC5A,PLAT,RAB22A,STRA6,WNT5B
PLAUR		transmembrane receptor			9,66E-03	ITGAV,ITGB1,VIM
CAV1		other			9,66E-03	CD36,NOTCH1,PTEN
HDAC6		transcription regulator			9,66E-03	TAGLN,TGFBI,VIM
GW 4064		chemical toxicant			9,66E-03	APOE,PCK2,TRIB3
SGK1		kinase		-1,067	9,69E-03	SCNN1A,SLC1A5,SLC2A3,SLC3A2
dihydrotestosterone		chemical - endogenous mammalian		-0,405	9,89E-03	ALDH1A3,DPM3,IGFBP5,ITGB1,KLK3,NDRG1,PMEPA1,SLC3A2,VIM
JUN/JUNB/JUND		group			1,05E-02	FOSL1,PTEN
mir-145		microRNA			1,05E-02	FSCN1 (includes EG:14086),TAGLN
USP18		peptidase			1,05E-02	IFI6,MX1
PARK7		enzyme			1,05E-02	PTEN,VIM
BAG1		other			1,05E-02	HRK,KLK3
tridecanoic acid		chemical - endogenous mammalian			1,05E-02	DUSP5,PTEN
IFNE		cytokine			1,08E-02	IFIH1,IFIT2,STAT1
ATF1 (includes EG:100040260)		transcription regulator			1,08E-02	CREB1,FOSL1,THBS1
bicalutamide		chemical drug			1,08E-02	KLK3,PMEPA1,VIM
ZAP70		kinase		0,218	1,12E-02	ANXA1,HSP90AA1,LYPD3,SEC14L1
fatty acid		chemical - endogenous mammalian			1,12E-02	CD36,MICA,PTEN,S100A8
FSH		complex	Inhibited	-2,183	1,18E-02	ACTR2,ARL6IP5,DHCR7,DHRS3,GBP1,GPRC5A,ITGA5,LYPD3,PLAT,RAB31,STAT1,THBS1
PI3K (complex)		complex		1,067	1,20E-02	FOSL1,H19,HBEGF,IFIT1,ITGB1,NOTCH1,THBS1
mycophenolic acid		chemical drug		0,600	1,21E-02	ADRB2,CD46,GBP1,HBEGF,KRT17
DOT1L		phosphatase			1,30E-02	RPLP0,SCNN1A
miR-19b-3p (and other miRNAs w/seed GUGCAAA)		mature microRNA			1,30E-02	PTEN,THBS1
miR-143-3p (and other miRNAs w/seed GAGAUGA)		mature microRNA			1,30E-02	FNDC3B,TAGLN
TGFB1I1		transcription regulator			1,30E-02	ID1,KLK3
MNT		transcription regulator			1,30E-02	KLF6,TXNIP
SP1		transcription regulator		-0,762	1,32E-02	ADA,CTH,EIF2AK2,ENG,FOSL1,HMGA1,IFNGR1,KISS1,PIM1 (includes EG:18712),SPARC,STAT1,VIM
MED1 (includes EG:19014)		transcription regulator			1,32E-02	BOP1,KLK3,ZMYND11
FN1 (includes EG:100005469)		enzyme	Activated	2,219	1,34E-02	APOE,GJB3,ITGA5,ITGAV,ITGB1,THBS1
MAX		transcription regulator			1,37E-02	HMGA1,ID1,KLF6,TXNIP
Ifn gamma		complex		1,000	1,56E-02	EIF2AK2,GBP1,IGFBP5,STAT1
BMP2		growth factor		-0,535	1,56E-02	CLIC4,ID1,SPARC,TIMP3,TWSG1
EDN3		other			1,57E-02	ITGA5,ITGB1
KLF5		transcription regulator			1,57E-02	NOTCH1,TAGLN
9Z,11E-octadecadienoic acid		chemical - endogenous non-mammalian			1,57E-02	CD36,THBS1
CDH1		other			1,60E-02	FOSL1,PTEN,VIM
EBI3		cytokine			1,60E-02	MX1,PIM1 (includes EG:18712),STAT1
vitamin D		chemical drug			1,60E-02	IFI27,MGP,S100A8
LEP		growth factor		-1,000	1,64E-02	CD36,GAL,KISS1,NOTCH1,PLAT,THBS1
CDKN2A		transcription regulator		-0,896	1,71E-02	GPRC5A,ITGAV,MCM8,PMEPA1,PTEN,SUZ12
alpha-estradiol		chemical - endogenous mammalian			1,78E-02	KLK3
fludrocortisone		chemical drug			1,78E-02	KLK3
ABLIM2		other			1,78E-02	TAGLN
ARRDC3		other			1,78E-02	ADRB2
Rab5		group			1,78E-02	ADRB2
crizotinib		chemical drug			1,78E-02	VIM
tacedinaline		chemical drug			1,78E-02	ELF3
CpG 10101		chemical drug			1,78E-02	STAT1
IRF2BPL		other			1,78E-02	KISS1
EPB42		transporter			1,78E-02	CD47
POFUT1	1,989	enzyme			1,78E-02	NOTCH1
ZMIZ1		other			1,78E-02	KLK3
LPHN2		G-protein coupled receptor			1,78E-02	ADRB2
GNL3L		other			1,78E-02	ADRB2
ABLIM3		other			1,78E-02	TAGLN
FBXO44		other			1,78E-02	ADRB2
DROSHA		enzyme			1,78E-02	THBS1
TMPRSS4		peptidase			1,78E-02	ITGA5
GGN		other			1,78E-02	ADRB2
SPRED2		cytokine			1,78E-02	VIM
HSF4		transcription regulator			1,78E-02	VIM
ABRA		transcription regulator			1,78E-02	TAGLN
PRMT6		enzyme			1,78E-02	THBS1
GGT7		enzyme			1,78E-02	ADRB2
PTENP1		other			1,78E-02	PTEN
PRR13		other			1,78E-02	THBS1
HOXA4		transcription regulator			1,78E-02	ITGB1
Testosterone-AR dimer		complex			1,78E-02	KLK3
SMAD1/5		group			1,78E-02	ID1
Eif2		complex			1,78E-02	EIF2AK2
clusterin antisense oligonucleotide		biologic drug			1,78E-02	KLK3
HDAC10		transcription regulator			1,78E-02	TXNIP
CSRP3		other			1,78E-02	TXNIP
SNAPC5		transcription regulator			1,78E-02	ADRB2
ZIC1		transcription regulator			1,78E-02	APOE
ACP1 (includes EG:11431)		phosphatase			1,78E-02	EPHA2
NPIP (includes others)		other			1,78E-02	ADRB2
SCNN1G		ion channel			1,78E-02	SCNN1A
AFAP1		other			1,78E-02	ITGB1
miR-494 (and other miRNAs w/seed GAAACAU)		mature microRNA			1,78E-02	PTEN
mir-138		microRNA			1,78E-02	VIM
miR-126-5p (and other miRNAs w/seed AUUAUUA)		mature microRNA			1,78E-02	SLC45A3
APAF1		other			1,78E-02	VIM
LLGL1		other			1,78E-02	CD46
JARID2		transcription regulator			1,78E-02	NOTCH1
RNF14		transcription regulator			1,78E-02	KLK3
MAP4K4		kinase			1,78E-02	ITGA5
ALYREF		transcription regulator			1,78E-02	APOE
CDK11A/CDK11B		kinase			1,78E-02	KLK3
NME3		kinase			1,78E-02	VIM
FDPS		enzyme			1,78E-02	ADRB2
PPP1R3A		phosphatase			1,78E-02	THBS1
TIAM2		enzyme			1,78E-02	VIM
DISC1		other			1,78E-02	ITGB1
MMP8		peptidase			1,78E-02	S100A8
TRPC6		ion channel			1,78E-02	MX1
SART3		other			1,78E-02	KLK3
APOC1		transporter			1,78E-02	APOE
GFAP		other			1,78E-02	VIM
ACTB		other			1,78E-02	IFI6
CCDC80		other			1,78E-02	BCLAF1
ANGPTL4		other			1,78E-02	STAT1
ATF5		transcription regulator			1,78E-02	ID1
IL28RA		transmembrane receptor			1,78E-02	MX1
CAMKK2		kinase			1,78E-02	ADRB2
COPS6		other			1,78E-02	SFN
dichlorodiphenyl dichloroethylene		chemical toxicant			1,78E-02	KLK3
BMS-275183		chemical drug			1,78E-02	THBS1
BB-2116		chemical - protease inhibitor			1,78E-02	HBEGF
KB-R7785		chemical - protease inhibitor			1,78E-02	HBEGF
OSU8-1		chemical - protease inhibitor			1,78E-02	HBEGF
SBDS		other			1,80E-02	CTH,EPDR1,ID1,PTBP3,TRIB3
Lh		complex	Inhibited	-2,000	1,84E-02	ACTR2,ARL6IP5,DHCR7,DHRS3,GBP1,PLAT,RAB31,STAT1,THBS1
epothilone B		chemical drug			1,86E-02	SFN,THBS1
Ras homolog		group			1,86E-02	ITGAV,ITGB1
perhexiline		chemical drug			1,86E-02	SLC2A3,TAGLN
GDF2		growth factor			1,86E-02	ENG,ID1
SIN3B		transcription regulator			1,86E-02	KLF6,TXNIP
FBN1		other			1,86E-02	LTBP3,TIMP3
camptothecin		chemical toxicant		-0,956	1,87E-02	API5,APOE,APPBP2,CD46,CD47,CREB1,FNDC3B,FSCN1 (includes EG:14086),GPNMB,HBEGF,HRK,ID1,PTEN,PTGES,SFN,SLPI,TGFBI
CYR61		other			1,90E-02	ITGA5,ITGAV,ITGB1
miR-302d-3p (and other miRNAs w/seed AAGUGCU)		mature microRNA		-0,500	1,97E-02	ADAM9,CD46,MARCH4,MICA,SEPT2
cigarette smoke		chemical toxicant		-0,103	1,98E-02	FOSL1,PTGES,STAT1,TTC3
fluoxetine		chemical drug			2,06E-02	NME2,SLC2A3,TAGLN
isoproterenol		chemical drug			2,06E-02	ADRB2,FOSL1,PLAT
SP3		transcription regulator			2,14E-02	EIF2AK2,FOSL1,KISS1,SPARC,STAT1,VIM
metribolone		chemical reagent		-0,331	2,22E-02	KLK3,NDRG1,PJA2,PMEPA1,S100P,THBS1
WISP2		growth factor			2,23E-02	ITGA5,SPARC,VIM
chloropromazine		chemical drug			2,23E-02	DHCR7,SLC2A3,TAGLN
WNT5A		cytokine			2,41E-02	KISS1,SPARC,VIM
TGFB2		growth factor			2,41E-02	CD36,CD46,THBS1
PPARG		ligand-dependent nuclear receptor			2,46E-02	CD36,IGFBP5,IGFBP6,PCK2,PTEN,PTGES
CSF1 (includes EG:12977)		cytokine			2,46E-02	DUSP5,ITGA5,ITGAV,STAT1
HDL		complex			2,50E-02	ITGAV,ITGB1
AZGP1		transporter			2,50E-02	ITGA5,VIM
amiodarone		chemical drug			2,50E-02	SLC2A3,TAGLN
thioridazine		chemical drug			2,50E-02	SLC2A3,TAGLN
lenalidomide		chemical drug		0,000	2,55E-02	ELF3,IFIH1,PLOD2,PTEN,VIM,ZNF148
SFTPA1		transporter		1,000	2,60E-02	ADRB2,FRMD6,HBEGF,PHLDA1
heparin		chemical - endogenous mammalian			2,60E-02	APOE,PLAT,VIM
docetaxel		chemical drug			2,60E-02	KLK3,PIM1 (includes EG:18712),THBS1
SMARCB1		transcription regulator		1,342	2,65E-02	ACTR2,EIF2AK2,HBEGF,MX1,SPARC
WNT3A		other			2,79E-02	IGFBP5,SPARC,TNFRSF19
DDX58		enzyme			2,86E-02	IFIT1,STAT1
imipramine		chemical drug			2,86E-02	SLC2A3,TAGLN
Ro41-5253		chemical reagent			2,86E-02	IFNGR1,PLAT
fulvestrant		chemical drug		0,956	2,87E-02	GAL,IGFBP5,ITGB1,KLK3,PRSS23,PTEN,STC1
CD 437		chemical drug		-0,707	2,95E-02	API5,FSCN1 (includes EG:14086),HSP90AA1,NDUFB9,PSMA4,PURB,RPS15,S100P
ITGB1	2,245	transmembrane receptor			2,99E-02	EIF4EBP1,ITGA5,ITGAV
methylselenic acid		chemical reagent			3,00E-02	CREB1,ELF3,ID1,KLK3,NCOA1,NDRG1,PTEN,PTGES,RAB31
prostaglandin E2		chemical - endogenous mammalian		-1,412	3,04E-02	CD46,FOSL1,IGFBP5,ITGB1,PTGES,THBS1,TRAP1
topotecan		chemical drug		0,816	3,10E-02	CEBPZ,DUSP5,ENG,SIVA1,SLC7A5,TRAP1
Ras		group			3,16E-02	HMGA1,PTEN,PTGES,STAT1
mir-133		microRNA			3,23E-02	FSCN1 (includes EG:14086),TAGLN
CD9		other			3,23E-02	ITGA5,ITGB1
TBK1		kinase			3,23E-02	IFIT1,IFIT2
IL2		cytokine		-0,115	3,31E-02	CD46,DUSP5,ITGB1,KLF6,MX1,PDCD2L,PHLDA1,PIM1 (includes EG:18712),TNFRSF18,TRIB3,VIM,ZAK
NOTCH1	-1,726	transcription regulator		-1,960	3,31E-02	FOSL1,ID1,NOTCH1,PTEN
Notch		group			3,41E-02	ID1,NOTCH1,TAGLN
miR-34c-5p (and other miRNAs w/seed GGCAGUG)		mature microRNA			3,41E-02	CD47,CREB1,NOTCH1
miR-590-5p (and other miRNAs w/seed AGCUUAU)		mature microRNA			3,41E-02	MARCKS,PTEN,TIMP3
STAT1	3,139	transcription regulator			3,46E-02	APOE,GBP1,IFI27,IFI6,PIM1 (includes EG:18712)
phosphatidylethanolamine		chemical - endogenous mammalian			3,53E-02	STAT1
5,6-epoxyeicosatrienoic acid		chemical - endogenous mammalian			3,53E-02	PLAT
PD158780		chemical - kinase inhibitor			3,53E-02	HBEGF
triamcinolone		chemical drug			3,53E-02	APOE
Diphtheria Toxin		chemical reagent			3,53E-02	HBEGF
Nicotinic acetylcholine receptor		complex			3,53E-02	ID1
JAK1/2		group			3,53E-02	EIF2AK2
Ho		group			3,53E-02	SPARC
Hnf3		group			3,53E-02	PCK2
CERS2		transcription regulator			3,53E-02	CERS6
KDM4C		other			3,53E-02	KLK3
STAT3/5		group			3,53E-02	PIM1 (includes EG:18712)
saracatinib		chemical drug			3,53E-02	ID1
WDR5		enzyme			3,53E-02	VIM
HIP1 (includes EG:192154)		other			3,53E-02	KLK3
Ppp2c		group			3,53E-02	EIF4EBP1
RRM2		enzyme			3,53E-02	THBS1
PXN		other			3,53E-02	KLK3
TCF21		transcription regulator			3,53E-02	KISS1
ADRBK2		kinase			3,53E-02	CD46
CTNNBIP1		other			3,53E-02	KLK3
MDK		growth factor			3,53E-02	PLAT
ACVR2A		kinase			3,53E-02	ID1
mir-183		microRNA			3,53E-02	PTEN
mir-326		microRNA			3,53E-02	NOTCH1
TPPP3		other			3,53E-02	ADRB2
TNK2		kinase			3,53E-02	KLK3
abiraterone		chemical drug			3,53E-02	KLK3
SCNN1B		ion channel			3,53E-02	SCNN1A
PDE4D		enzyme			3,53E-02	PLAT
MED23		transcription regulator			3,53E-02	KISS1
RPTOR		other			3,53E-02	PTEN
HLA-B		transmembrane receptor			3,53E-02	OAS2
PATZ1		transcription regulator			3,53E-02	KLK3
MED6 (includes EG:10001)		transcription regulator			3,53E-02	IFIT2
NDFIP2		other			3,53E-02	PTEN
RHCE/RHD		transporter			3,53E-02	CD47
LRP5		transmembrane receptor			3,53E-02	ADRB2
amprenavir		chemical drug			3,53E-02	CD36
marimastat		chemical drug			3,53E-02	HBEGF
methacholine		chemical drug			3,53E-02	SLPI
hydralazine		chemical drug			3,53E-02	MICA
calcium chloride		chemical drug			3,53E-02	STC1
D-mannose		chemical - endogenous mammalian			3,53E-02	MICA
trehalose		chemical - endogenous mammalian			3,53E-02	VIM
20alpha-hydroxycholesterol		chemical - endogenous mammalian			3,53E-02	APOE
androsterone		chemical - endogenous mammalian			3,53E-02	SLC45A3
VHL		other			3,59E-02	ITGA5,RHOF,SPARC,TAGLN,VIM
dinoprost		chemical - endogenous mammalian			3,61E-02	CD36,THBS1
ELF3	-1,887	transcription regulator			3,61E-02	ELF3,KLK3
Collagen type IV		complex			3,61E-02	ITGB1,THBS1
miR-26a-5p (and other miRNAs w/seed UCAAGUA)		mature microRNA			3,61E-02	EPHA2,PTEN
amitriptyline		chemical drug			3,61E-02	SLC2A3,TAGLN
CXCL12		other		0,277	3,63E-02	CD36,CD47,ITGB1,MARCKS,PCDH1,VIM
IL27		cytokine		0,205	3,63E-02	MX1,PIM1 (includes EG:18712),STAT1,VIM
miR-17-5p (and other miRNAs w/seed AAAGUGC)		mature microRNA			3,64E-02	MICA,PTEN,VIM
homocysteine		chemical - endogenous non-mammalian			3,64E-02	ID1,NDRG1,PHLDA1
SRF		transcription regulator			3,72E-02	CALD1,DUSP5,EIF6,FOSL1,TAGLN
HIF1A		transcription regulator		-0,478	3,76E-02	ADAM15,ENG,HRK,IGFBP5,ITGA5,NDRG1,PLOD2,SLC29A1
NR3C1		ligand-dependent nuclear receptor			3,77E-02	ANXA1,APOE,EMP1,IFI6,IFIH1,KLK3,KRT17,PLEKHF1,S100P,SCNN1A,TIMP3,TRIB3,ZAK
LDL		complex		1,414	3,77E-02	APOE,CD36,IFIT2,ITGAV,MX1,PLAT,PTEN
deferoxamine		chemical drug		1,342	3,85E-02	CD47,IFI6,NDRG1,PLAT,SLC2A3
RARB		ligand-dependent nuclear receptor			3,87E-02	ID1,ITGAV,STAT1
fluticasone		chemical drug			4,02E-02	CFB,SLPI
etanercept		biologic drug			4,02E-02	PTGES,STAT1
Collagen(s)		complex			4,02E-02	LAMP2,THBS1
ARHGDIG		other			4,02E-02	ANXA1,MARCKS
PTGS1		enzyme			4,02E-02	PTGES,STC1
CTBP1		enzyme			4,02E-02	FSCN1 (includes EG:14086),THBS1
dithiothreitol		chemical reagent			4,02E-02	PHLDA1,UBXN4
lactacystin		chemical - protease inhibitor		-1,633	4,08E-02	ADRB2,FOSL1,IGFBP5,RPLP0,SH3BGRL,SLC3A2
GH1		growth factor		-1,000	4,14E-02	CREB1,SHMT2,VEZF1,VIM
ERK1/2		group			4,20E-02	H19,HBEGF,ID1,IFIT1,KRT17,PTGES
ethanol		chemical - endogenous mammalian		0,314	4,27E-02	CLIC4,KISS1,KLHL24,PLAT,PTEN
COL18A1		other		0,152	4,32E-02	ID1,ITGAV,STAT1,THBS1
STK11		kinase		1,432	4,41E-02	C9orf80,ETV4,FOSL1,LYPD3,PTEN
2-methoxyestradiol		chemical - endogenous mammalian			4,44E-02	ID1,YWHAB
SLC29A1	-2,137	transporter			4,44E-02	ITGA5,ITGB1
SMARCA2		transcription regulator			4,44E-02	KLK3,TAGLN
H-7		chemical - kinase inhibitor			4,44E-02	IFIT2,PIM1 (includes EG:18712)
NRG1 (includes EG:3084)		growth factor			4,44E-02	EPHA2,HMGA1,ID1,ITGAV,KLK3,PAFAH1B1
PAF1 (includes EG:361531)		other			4,60E-02	IFI44,IFIT3,OAS2
hydrocortisone		chemical - endogenous mammalian	Inhibited	-2,000	4,68E-02	BCLAF1,GBP1,IGFBP5,KLK3
TGFBR2		kinase			4,68E-02	SLC2A3,SPARC,TAGLN,TXNIP
geldanamycin		chemical - endogenous non-mammalian			4,86E-02	GBP1,IFIT2,STAT1
ID1	-4,093	transcription regulator			4,87E-02	VIM,ZNF148
RETN		other			4,87E-02	PLAT,PTEN
VTN		other			4,87E-02	ITGAV,SFN
FCER1G		transmembrane receptor			4,87E-02	IFIT2,MX1
TYROBP		other			4,87E-02	ITGA5,ITGB1
curcumin		chemical drug	Activated	2,184	5,02E-02	APOE,FOSL1,IGFBP5,KLK3,NOTCH1,PIM1 (includes EG:18712),PTGES,TIMP3
EPAS1		transcription regulator	Activated	2,000	6,20E-02	IGFBP5,NDRG1,PLOD2,SLC29A1,SLC2A3
IL5		cytokine	Inhibited	-2,163	6,20E-02	DUSP5,EBP,HBEGF,PIM1 (includes EG:18712),SLC1A5
miR-124-3p (and other miRNAs w/seed AAGGCAC)		mature microRNA	Inhibited	-2,020	8,60E-02	CPNE3,IFRD2,ITGB1,KLHL24,MAGT1,SLC30A7,UHMK1
GnRH analog		biologic drug	Inhibited	-2,121	2,33E-01	ACOT7,CRIP2,EIF4EBP1,IFI27,NDRG1,NME2,PVR,SLC2A3
troglitazone		chemical drug	Activated	2,163	3,59E-01	CD36,KLK3,NDRG1,PTEN,PTGES

## Sheet: xenograft
	The most changing canonical pathway in xenograft in comparison to 2D; the interferon pathway -> interferon signalling is upregulated in xenograft
© 2000-2012 Ingenuity Systems, Inc. All rights reserved.
Symbol	Entrez Gene Name	Illumina	Log Ratio	Location	Type(s)	Entrez Gene ID for Human
IFIT1	interferon-induced protein with tetratricopeptide repeats 1	ILMN_1707695	3,753	Cytoplasm	other	3434
IFIT3	interferon-induced protein with tetratricopeptide repeats 3	ILMN_2239754	2,409	Cytoplasm	other	3437
IFNGR1	interferon gamma receptor 1	ILMN_1675939	2,639	Plasma Membrane	transmembrane receptor	3459
MX1	myxovirus (influenza virus) resistance 1, interferon-inducible protein p78 (mouse)	ILMN_1662358	3,336	Nucleus	enzyme	4599
STAT1	signal transducer and activator of transcription 1, 91kDa	ILMN_1691364	3,139	Nucleus	transcription regulator	6772
	The second most changing canonical pathway in xenograft in comparison to 2D; the PI3K / Akt pathway -> PI3K / Akt signalling is altered in xenograft
© 2000-2012 Ingenuity Systems, Inc. All rights reserved.
Symbol	Entrez Gene Name	Illumina	Log Ratio	Location	Type(s)	Entrez Gene ID for Human
EIF4EBP1	eukaryotic translation initiation factor 4E binding protein 1	ILMN_1767324	-1,682	Cytoplasm	translation regulator	1978
HSP90AA1	heat shock protein 90kDa alpha (cytosolic), class A member 1	ILMN_2373515	2,247	Cytoplasm	enzyme	3320
ITGA5	integrin, alpha 5 (fibronectin receptor, alpha polypeptide)	ILMN_1792679	-1,574	Plasma Membrane	other	3678
ITGB1	integrin, beta 1 (fibronectin receptor, beta polypeptide, antigen CD29 includes MDF2, MSK12)	ILMN_2383934	2,245	Plasma Membrane	transmembrane receptor	3688
PTEN	phosphatase and tensin homolog	ILMN_1880406	2,356	Cytoplasm	phosphatase	5728
SFN	stratifin	ILMN_1806607	-1,665	Cytoplasm	other	2810
YWHAB	tyrosine 3-monooxygenase/tryptophan 5-monooxygenase activation protein, beta polypeptide	ILMN_1694385	2,475	Cytoplasm	transcription regulator	7529
	The fourth most changing canonical pathway in xenograft in comparison to PH7d; the interferon pathway -> Interferon signalling is lower in xenograft than in polyHEMA
© 2000-2012 Ingenuity Systems, Inc. All rights reserved.
Symbol	Entrez Gene Name	Illumina	Log Ratio	Location	Type(s)	Entrez Gene ID for Human
IFI35	interferon-induced protein 35	ILMN_1745374	-1,957	Nucleus	other	3430
IFITM1	interferon induced transmembrane protein 1	ILMN_1801246	-2,347	Plasma Membrane	other	8519
IRF1 (includes EG:16362)	interferon regulatory factor 1	ILMN_1708375	-1,989	Nucleus	transcription regulator	3659
OAS1	2'-5'-oligoadenylate synthetase 1, 40/46kDa	ILMN_1658247	-2,435	Cytoplasm	enzyme	4938
PSMB8	proteasome (prosome, macropain) subunit, beta type, 8 (large multifunctional peptidase 7)	ILMN_2390299	-2,054	Cytoplasm	peptidase	5696
TAP1	transporter 1, ATP-binding cassette, sub-family B (MDR/TAP)	ILMN_1751079	-2,489	Cytoplasm	transporter	6890

## Sheet: top mol. and cellular functions
	Top altered molecular and cellular functions according top IPA
IPA analysis of top up and down changing genes			# of molecules
	Molecular and cellular functions	p-value
	Cellular Movement	1,85E-05 - 4,24E-02	54
	Cell-To-Cell Signaling and Interaction	3,52E-04 - 4,24E-02	29
MG7d versus 2D7d	Nucleic Acid Metabolism	4,19E-04 - 4,24E-02	12
	Small Molecule Biochemistry	4,19E-04 - 4,24E-02	29
	Cell Death and Survival	4,57E-04 - 4,24E-02	69
	Cellular Movement	1,19E-13 - 2,06E-02	81
	Cellular Growth and Proliferation	3,48E-10 - 1,74E-02	113
PH7d versus 2D7d	Cell Death and Survival	3,39E-08 - 2,11E-02	104
	Cellular Development	2,38E-06 - 1,79E-02	87
	Cell-To-Cell Signaling and Interaction	3,35E-05 - 2,10E-02	41
	Cellular Movement	4,61E-09 - 2,03E-02	58
	Cell-To-Cell Signaling and Interaction	4,88E-08 - 2,03E-02	38
xenograft versus 2D7d	Cellular Compromise	4,88E-08 - 2,03E-02	14
	Cell Death and Survival	3,29E-07 - 2,03E-02	82
	Cell Morphology	8,22E-06 - 2,03E-02	32
	Cellular Movement	4,30E-17 - 1,02E-02	94
	Cellular Growth and Proliferation	9,17E-11 - 1,17E-02	121
xenograft versus MG7d	Cell Death and Survival	9,78E-11 - 1,03E-02	115
	Cellular Development	4,39E-09 - 1,17E-02	103
	Cell Morphology	1,39E-07 - 1,17E-02	27
	Cellular Movement	3,07E-15 - 8,36E-03	78
	Cell Death and Survival	1,50E-12 - 7,72E-03	110
xenograft versus PH7d	Cellular Growth and Proliferation	9,54E-11 - 6,98E-03	114
	Cellular Development	1,59E-08 - 6,98E-03	95
	Cell-To-Cell Signaling and Interaction	3,25E-08 - 8,38E-03	69
	Cellular Movement	2,93E-04 - 4,27E-02	25
	RNA Post-Transcriptional Modification	5,99E-04 - 5,99E-04	4
MG7d versus MG4d	Cell-To-Cell Signaling and Interaction	6,93E-04 - 4,27E-02	12
	Lipid Metabolism	5,86E-03 - 4,27E-02	7
	Small Molecule Biochemistry	5,86E-03 - 4,27E-02	15
	Cell Death and Survival	2,07E-13 - 9,93E-03	63
	Cellular Growth and Proliferation	3,20E-08 - 9,93E-03	63
PH7d versus PH4d	Cellular Movement	1,16E-07 - 9,93E-03	45
	Cellular Development	3,84E-07 - 9,93E-03	50
	Cell Cycle	7,29E-07 - 9,93E-03	32

## Sheet: PH_vs_2D_upstream_regulators
			Most altered upstream regulators in polyHEMA in comparison to 2D
© 2000-2012 Ingenuity Systems, Inc. All rights reserved.
Upstream Regulator	Log Ratio	Molecule Type	Predicted Activation State	Activation z-score	p-value of overlap	Target molecules in dataset
IFNA2		cytokine	Activated	6,378	4,29E-51	ALOX5,ANXA1,B2M,BIRC5,CAV1,CDKN2B,DDX60,EIF2AK2,GBP1,GBP2 (includes EG:14468),HBEGF,HERC5,HERC6,HLA-A,HLA-B,HLA-C,IFI27,IFI35,IFI44,IFI44L,IFI6,IFIH1,IFIT1,IFIT2,IFIT3,IFITM1,IFITM2,IFITM3,IRF1 (includes EG:16362),IRF9,ISG15,ISG20,MT1X,MT2A,MX1,MX2,OAS1,OAS2,OAS3,PARP12,PARP9,PHF11,PLSCR1,PTTG1,RARRES3,RSAD2,SAMD9,SLC15A3,SP110,STAT1,TDRD7,TNFSF10,UBA7,UBE2L6,UGT1A6
IL29		other	Activated	5,911	2,63E-46	DDX60,EIF2AK2,GBP1,HERC5,HERC6,HLA-C,IFI27,IFI35,IFI44,IFI44L,IFI6,IFIH1,IFIT1,IFIT2,IFIT3,IFITM1,IFITM3,IL8,IRF9,ISG15,ISG20,MX1,OAS1,OAS2,OAS3,OASL,PHF11,PLSCR1,RARRES3,RSAD2,SAMD9,SP110,STAT1,TDRD7,TMEM140,UBE2L6
IRF7		other	Activated	5,965	3,21E-36	ADAR,CCL5,GBP1,GBP4,HERC5,IFI35,IFI44,IFI44L,IFI6,IFIH1,IFIT1,IFIT2,IFIT3,IFITM1,IFITM2,IFITM3,IRF1 (includes EG:16362),IRF9,ISG15,ISG20,MX1,MX2,OAS1,OAS2,OAS3,OASL,PLSCR1,PSMB10,RSAD2,RTP4,S100A8,STAT1,STAT2,TNFSF10,UBA7,UBE2L6
IFNG (includes EG:15978)		cytokine	Activated	6,706	6,79E-35	ADORA2B,BTN3A2,CCL5,CTGF,EIF2AK2,ERAP2,GBP1,GBP2 (includes EG:14468),HBEGF,HCP5,HERC6,HLA-A,HLA-B,HLA-C,HLA-F,IFI27,IFI35,IFI44,IFI44L,IFI6,IFIH1,IFIT1,IFIT2,IFIT3,IFITM1,IFITM2,IFITM3,IFNGR1,IL8,IRF1 (includes EG:16362),IRF9,ISG15,ISG20,JUN,LAMP3,LGALS9,MICA,MUC1,MX1,MX2,NFKBIA,NQO1,OAS1,OAS2,OAS3,OASL,OPTN,PARP9,PSMA4,PSMB10,RARRES1,RARRES3,RSAD2,RTP4,S100A8,S100A9,SAMD9,SLC15A3,SNAI2,SP110,STA…
TNF		cytokine	Activated	3,307	1,01E-26	ADORA2B,AKR1B10,ALOX5,B2M,BIRC3,BIRC5,BTG1,CCL5,CD44,CD47,CDH2,CFB,CTGF,CYR61,EIF2AK2,ELF3,EPHA2,FBL,FOSL1,FTH1 (includes EG:14319),GBP1,GBP2 (includes EG:14468),HBEGF,HERC5,HLA-B,HLA-F,IFI27,IFI6,IFIH1,IFIT1,IFIT3,IFITM1,IFNGR1,IL8,IRF1 (includes EG:16362),ISG15,JUN,KRT34,LAMB3,LAMP3,LCN2,LTBP2,MICA,MT1A,MUC1,MUC20,MX1,NFKBIA,NFKBIZ,NQO1,OAS1,OAS2,OAS3,OASL,OPTN,PKMYT1,PLSCR1,PSMB10,RARRES3,SAT1…
lipopolysaccharide		chemical drug	Activated	5,293	5,12E-26	ADAR,ADORA1,AURKB,BIRC3,BTG1,CAV1,CCL5,CD44,CFB,CTGF,CTSL1,EIF2AK2,ELF3,GBP1,HBEGF,HERC5,HLA-A,IDH1,IFI35,IFI44,IFI44L,IFI6,IFIH1,IFIT1,IFIT2,IFIT3,IFITM1,IFITM2,IL8,IRF1 (includes EG:16362),IRF9,ISG15,ISG20,JUN,LAMP3,LCN2,LGALS9,MARCKS,MICA,MT2A,MUC20,MX1,MX2,MXD1,NFKBIA,NFKBIZ,NT5C3,OAS1,OAS2,OAS3,OASL,PLK1,PSMB10,RARRES3,RSAD2,S100A8,S100A9,SAT1,STAT1,STAT2,TNFSF10,WARS
Interferon alpha		group	Activated	5,476	1,88E-25	ADAR,ANXA5,B2M,CCL5,EIF2AK2,GBP1,GBP2 (includes EG:14468),HLA-A,HLA-B,HLA-C,IFI27,IFI35,IFI6,IFIH1,IFIT1,IFIT2,IFIT3,IFITM1,IFITM2,IFITM3,IL8,IRF1 (includes EG:16362),IRF9,ISG15,ISG20,MX1,MX2,NFKBIA,OAS1,OAS2,RARRES3,RSAD2,S100A9,STAT1,STAT2,TNFSF10,UBE2L6,WARS
STAT2	2,232	transcription regulator	Activated	2,945	8,66E-23	GBP1,IFI27,IFI35,IFI6,IFIT1,IFIT2,IFIT3,IFITM1,IL8,IRF1 (includes EG:16362),IRF9,ISG15,MX1,OAS1,TNFSF10
poly rI:rC-RNA		chemical reagent	Activated	5,191	2,00E-22	ADAR,ANXA1,CCL5,CD44,CFB,EIF2AK2,ELF3,GBP1,HLA-A,HLA-B,HLA-C,HLA-F,IFI27,IFIH1,IFIT1,IFIT2,IFIT3,IL8,IRF1 (includes EG:16362),IRF9,ISG15,ISG20,MX1,NFKBIA,OAS1,OAS2,OAS3,RARRES3,RSAD2,SAT1,STAT1,STAT2,TNFSF10
EIF2AK2	1,869	kinase	Activated	3,890	4,10E-22	EIF2AK2,ERAP2,HIST1H2BD,IFI27,IFI35,IFI6,IFIT1,IFITM1,IFITM2,ISG15,ISG20,NFKBIA,OAS1,OAS3,PARP12,PARP9,PLSCR1,PSMB10,STAT1,TUBA1A,UBE2L6
tretinoin		chemical - endogenous mammalian	Activated	4,709	3,39E-21	ADAR,ANXA1,ANXA5,ANXA8L2 (includes others),BIRC3,BIRC5,BTG1,CDC20 (includes EG:107995),CDKN2B,CREG1,CTGF,CTSL1,CYR61,DDX60,DHRS9,EIF2AK2,ELF3,FOSL1,GPRC5A,HBEGF,HLA-B,HMGA1,IFI27,IFI35,IFI6,IFIH1,IFIT1,IFIT2,IFIT3,IFITM1,IFNGR1,IL8,IRF1 (includes EG:16362),IRF9,ISG15,ITM2B,JUN,KRT5,LGALS9,MT2A,OAS1,OAS2,OAS3,OASL,OPTN,PARP14,PARP9,PLSCR1,RARRES1,RARRES3,S100A8,S100A9,SAMD9L,SFRP1,SP110,STAT1,STAT…
IFNA1/IFNA13		cytokine	Activated	3,995	9,36E-21	IFI27,IFI6,IFIH1,IFIT1,IFIT2,IFITM1,IRF1 (includes EG:16362),ISG15,MX1,OAS1,OAS2,PLSCR1,RARRES3,RSAD2,STAT1,STAT2,UBE2L6
Ifn		group	Activated	4,352	1,91E-20	B2M,EIF2AK2,HLA-A,IFIH1,IFIT1,IFITM1,IFITM3,IL8,IRF1 (includes EG:16362),ISG15,ISG20,LGALS9,MICA,MX1,OAS2,OAS3,OASL,RARRES3,RSAD2,S100A8,STAT1
OSM		cytokine	Activated	2,497	2,69E-20	ADAMTS1,AKR1B10,AKR1C1/AKR1C2,AKR1C3,ANXA1,B2M,CALB2,CCL5,CDH2,CDSN,COL6A1,CTSL1,EMP3,GBP1,GBP2 (includes EG:14468),GPNMB,HBEGF,HLA-A,HLA-B,HLA-C,HLA-F,IFI35,IFNGR1,IL8,IRF1 (includes EG:16362),IRF9,ISG20,JUN,KLK7,KRT34,LCN2,MARCKS,MICA,MT1X,MT2A,MX1,OAS1,S100A8,S100A9,S100P,STAT1,TIMP3,TUBA1A,UBE2L6
IRF1 (includes EG:16362)	1,659	transcription regulator	Activated	4,170	1,82E-19	B2M,CCL5,IFI35,IFIH1,IFIT1,IFIT2,IFIT3,IFITM1,IFITM3,IL8,IRF1 (includes EG:16362),IRF9,ISG15,MX1,OAS1,OAS2,PSMB10,RARRES3,RSAD2,STAT1,STAT2,TNFSF10
PAF1 (includes EG:361531)		other	Activated	4,123	3,23E-19	BIRC3,CCL5,FAM46A,HERC5,IFI44,IFI44L,IFIT3,IFITM3,ISG15,ISG20,MXD1,NFKBIZ,OAS2,OAS3,OASL,PRIC285,ZNFX1
IFNB1 (includes EG:15977)		cytokine	Activated	3,605	3,49E-18	ANXA5,CCL5,EIF2AK2,HERC5,HLA-A,IFI6,IFIH1,IFIT1,IFIT2,IFITM1,IL8,IRF1 (includes EG:16362),IRF9,ISG15,MX1,OAS1,RARRES3,STAT1,STAT2,TNFSF10,UBA7
bromodeoxyuridine		chemical drug	Activated	3,623	3,94E-18	IFI27,IFI44,IFI6,IFIH1,IFIT1,IFIT2,IFIT3,IFITM1,IL8,IRF1 (includes EG:16362),ISG15,MX1,OAS1,SP110,STAT1,TGFBI,TNFSF10
TLR3		transmembrane receptor	Activated	2,433	8,88E-18	CCL5,CFB,GBP4,HERC5,IFI44,IFI44L,IFI6,IFIH1,IFIT1,IFIT2,IFIT3,IL8,ISG15,ISG20,MX1,MX2,OAS1,OASL,RSAD2,STAT1,TNFSF10,ZNFX1
stallimycin		chemical drug	Activated	3,929	1,17E-17	IFI27,IFI44,IFI6,IFIH1,IFIT1,IFIT2,IFIT3,IFITM1,IL8,IRF1 (includes EG:16362),ISG15,MX1,OAS1,SP110,STAT1,TNFSF10
TNFSF10	2,301	cytokine	Activated	3,601	5,66E-17	BIRC3,BIRC5,EIF2AK2,FTH1 (includes EG:14319),HLA-A,HLA-C,HLA-F,IFI6,IFIT1,IFITM1,IFITM2,IL8,IRF9,ISG15,JUN,NFKBIA,STAT1,TNFSF10
TGM2 (includes EG:21817)		enzyme	Activated	4,593	5,42E-15	BIRC3,DDX60,HLA-B,IFI35,IFI6,IFIT1,IFIT2,IFIT3,IL8,IRF9,LGALS9,MT2A,OAS1,OAS2,OAS3,OASL,PARP14,PARP9,PLSCR1,RARRES3,S100A8,SAMD9L,SP110,STAT1,UBA7
IFN Beta		group	Activated	3,554	5,51E-15	EIF2AK2,HERC5,HLA-A,HLA-B,IFI6,IFIH1,IFIT1,IFIT2,IL8,IRF9,ISG15,MX1,OAS1,OAS2,STAT1,STAT2,TNFSF10
13-cis-retinoic acid		chemical drug	Activated	2,880	2,75E-13	CALB2,ELF3,IFIT3,IL8,IRF1 (includes EG:16362),KLK7,LCN2,OAS1,PSMB10,RARRES1,RARRES3,S100A9,S100P,STAT2,TNFSF10
IRF3		transcription regulator	Activated	3,364	1,13E-12	B2M,B4GALT5,BIRC3,CCL5,GBP1,HLA-F,IFI44,IFI6,IFIT1,IFIT2,IFIT3,IL8,ISG15,ISG20,RSAD2,TIMP3
CD40LG		cytokine	Activated	2,107	1,64E-12	B2M,BIRC3,BTG1,CCL5,CTGF,EIF2AK2,FBL,IFI44,IFI6,IFIT1,IFIT2,IFIT3,IFITM1,IL8,IRF1 (includes EG:16362),ISG15,JUN,LAMP3,MARCKS,MT2A,MX1,NFKBIA,PKMYT1,PSMB10,PVR,STAT1,TNFSF10,TUBB
ribavirin		chemical drug	Activated	2,985	2,51E-12	EIF2AK2,HERC5,IFI27,IFI44L,IFIT3,IFITM1,IL8,ISG15,MX1,OASL
BRCA1		transcription regulator	Activated	2,148	2,57E-11	BIRC5,CARD10,CCL5,IFI27,IFI6,IFIT1,IFIT2,IFIT3,IFITM1,MX1,PLK1,PLSCR1,SFN,STAT1,STC1
PARP9	2,575	other	Activated	2,813	6,73E-11	IFI44,IFIT1,IFIT2,IFIT3,ISG15,OAS2,SP110,STAT1
JAK1		kinase	Activated	2,828	2,22E-10	HLA-A,HLA-C,HLA-F,IFIT2,IRF1 (includes EG:16362),IRF9,MX1,STAT1
imiquimod		chemical drug	Activated	3,153	2,72E-10	IFI35,IFITM1,IL8,ISG20,MX1,OAS1,OASL,RSAD2,STAT1,TNFSF10
estrogen receptor		group	Activated	2,998	2,94E-10	ANXA1,AXL,CALB2,CAV1,CD24 (human),CD44,COL13A1,COL6A1,COL6A2,CTGF,FLNC,GJB3,HBEGF,IL8,JUN,MUC1,SAT1,TIMP3,TJP3,WNT5B
NFkB (complex)		complex	Activated	2,373	6,53E-10	BIRC3,BIRC5,CCL5,CD44,CFB,CTGF,CYR61,ELF3,ERAP2,FAM46A,FTH1 (includes EG:14319),HERC5,HLA-A,HLA-C,HLA-F,IL8,IRF1 (includes EG:16362),JUN,LCN2,MICA,NCOA7,NFKBIA,NFKBIZ,PLK1,SLC7A1,TNFSF10
MAVS		other	Activated	2,233	9,89E-10	ADAR,CCL5,IFIT1,IFIT3,IL8,ISG15,OAS1,RSAD2
EBI3		cytokine	Activated	2,964	1,01E-09	B2M,GBP2 (includes EG:14468),HLA-A,HLA-B,HLA-C,IRF1 (includes EG:16362),MX1,STAT1,STAT2
PTEN		phosphatase	Activated	2,624	2,24E-09	AKR1C3,ANXA1,AURKB,BIRC5,BPGM,BTG1,CDC20 (includes EG:107995),CDKN2B,EBP,FOXM1,IL8,ISG15,MT2A,NUDT1,PA2G4,PLEC,PLK1,POLD2,SAT1,TNFSF10
IL1B		cytokine	Activated	2,072	9,20E-09	ANXA1,BIRC3,CCL5,CD44,ELF3,GBP1,HBEGF,HERC5,IL8,IRF1 (includes EG:16362),ISG15,JUN,LAMB3,LCN2,MT2A,MUC1,MX1,NFKBIA,NFKBIZ,NQO1,OAS2,PSMB10,STAT1,TK1,TNFSF10,UBE2L6
IFNK		cytokine	Activated	2,646	9,70E-09	EIF2AK2,IFIH1,IRF1 (includes EG:16362),MX1,OAS1,RARRES3,STAT1
3,3'-diindolylmethane		chemical drug	Activated	2,747	1,67E-08	BIRC5,FOXM1,HLA-A,HLA-B,HLA-C,IFIT1,IFNGR1,OAS2,SNAI2
IRF5		transcription regulator	Activated	2,646	7,30E-08	IFI44,IFIT1,ISG15,OAS1,PLSCR1,RSAD2,SP110,TNFSF10
STAT1	3,593	transcription regulator	Activated	2,587	1,31E-07	BIRC5,GBP1,IFI27,IFI35,IFI6,IFITM1,IL8,IRF1 (includes EG:16362),IRF9,ISG15,TNFSF10,WARS
NLRC5		other	Activated	2,191	1,56E-07	B2M,HLA-A,HLA-B,HLA-C,HLA-F
IL27		cytokine	Activated	3,129	2,56E-07	B2M,GBP2 (includes EG:14468),HLA-A,HLA-B,HLA-C,IRF1 (includes EG:16362),MX1,RARRES3,STAT1,STAT2
rosiglitazone		chemical drug	Activated	2,218	4,39E-07	ALOX5,CAV1,CCL5,CTGF,GBP1,GBP2 (includes EG:14468),IFIT2,IL8,MX2,OAS1,OAS2,OAS3,PPAP2B,S100A8,S100A9
IFNA8		cytokine	Activated	2,201	9,40E-07	IFIH1,IFIT1,ISG15,MX1,RARRES3
IFNA10		cytokine	Activated	2,191	9,40E-07	IFIH1,IFIT1,ISG15,MX1,RARRES3
IFNA21		cytokine	Activated	2,191	9,40E-07	IFIH1,IFIT1,ISG15,MX1,RARRES3
IFNA5		cytokine	Activated	2,191	9,40E-07	IFIH1,IFIT1,ISG15,MX1,RARRES3
IFNA16		cytokine	Activated	2,191	9,40E-07	IFIH1,IFIT1,ISG15,MX1,RARRES3
IFNA7		cytokine	Activated	2,191	9,40E-07	IFIH1,IFIT1,ISG15,MX1,RARRES3
IFNA14		cytokine	Activated	2,191	9,40E-07	IFIH1,IFIT1,ISG15,MX1,RARRES3
IFNA6		cytokine	Activated	2,191	9,40E-07	IFIH1,IFIT1,ISG15,MX1,RARRES3
WISP2		growth factor	Activated	2,646	1,30E-06	CD24 (human),CD44,CTGF,JUN,LAMB3,MUC1,SNAI2
IFNA4		cytokine	Activated	2,155	1,51E-06	IFIH1,IFIT1,ISG15,MX1,RARRES3
IFNAR2		transmembrane receptor	Activated	2,236	2,31E-06	HERC5,ISG15,PSMB10,UBA7,UBE2L6
Ifn gamma		complex	Activated	2,401	3,12E-06	ADAR,CCL5,EIF2AK2,GBP1,IL8,LGALS9,STAT1,TNFSF10
IFNE		cytokine	Activated	2,425	3,75E-06	IFIH1,IFIT2,ISG20,MX2,RARRES3,STAT1
fulvestrant		chemical drug	Activated	2,889	4,55E-06	AXL,BIRC5,CCL5,CDC20 (includes EG:107995),CTSL1,CYR61,FOXM1,IRF1 (includes EG:16362),JUN,MUC1,NUDT1,STC1,TK1
PRKCD		kinase	Activated	2,610	1,46E-05	BIRC3,CCL5,FOSL1,IL8,JUN,NFKBIA,PLSCR1
RELA		transcription regulator	Activated	2,082	2,06E-05	B2M,BIRC3,CAV1,CCL5,CD44,ELF3,ERAP2,HLA-B,IL8,IRF1 (includes EG:16362),MICA,MUC1,NFKBIA,PSMB10
NFKB1		transcription regulator	Activated	2,000	2,47E-05	B2M,BIRC3,CCL5,ELF3,IL8,IRF1 (includes EG:16362),MICA,NFKBIA,TK1,TNFSF10
SPDEF		transcription regulator	Activated	2,414	4,09E-05	BIRC3,CDH2,COL13A1,COL6A1,COL6A2,CTGF,SNAI2
SMARCB1		transcription regulator	Activated	2,138	1,87E-04	CD44,EIF2AK2,HBEGF,IFITM1,MX1,OAS1,OAS3,TMOD1
EZH2		transcription regulator	Activated	2,750	2,86E-04	BIRC3,C15orf48,CDKN2B,HCP5,IL8,LCN2,NCOA7,NFKBIA,PKMYT1,RARRES3
deferoxamine		chemical drug	Activated	2,137	3,74E-04	CD47,IFI6,IL8,ISG20,MX2,RSAD2,SERPINE2,SLC2A3
bexarotene		chemical drug	Activated	2,646	3,97E-04	ADRB2,AKR1C1/AKR1C2,AKR1C3,CYR61,EPHA2,S100A9,SLC7A1
IL22		cytokine	Activated	2,216	6,68E-04	HLA-B,IL8,LCN2,S100A8,S100A9
NEDD9		other	Activated	2,000	1,95E-03	ALOX5,ELF3,STC1,TXNIP
Tlr		group	Activated	2,219	5,74E-03	CCL5,IL8,IRF1 (includes EG:16362),LCN2,STAT1
miR-124-3p (and other miRNAs w/seed AAGGCAC)		mature microRNA	Activated	2,121	2,75E-02	ANXA8L2 (includes others),CAV1,CTGF,HTATIP2,PLP2,PODXL,SNAI2,TMEM109
let-7		microRNA	Activated	2,200	3,23E-02	AURKB,CCNF,CDC20 (includes EG:107995),CDCA8,CDH2
let-7a-5p (and other miRNAs w/seed GAGGUAG)		mature microRNA	Activated	2,200	6,03E-02	AURKB,BIRC5,CDH2,HMGA1,POLD2
5-fluorouracil		chemical drug	Activated	2,000	4,05E-01	COX6A1,FBL,RPS15A,SAT1
MAPK1		kinase	Inhibited	-5,941	7,24E-36	ADAR,BIRC5,CCL5,CCNF,CFB,EIF2AK2,FLNC,GBP1,HERC5,HLA-B,HLA-C,HRASLS2,IFI27,IFI35,IFI44,IFI6,IFIH1,IFIT1,IFIT2,IFIT3,IFITM1,IFITM3,IRF9,ISG15,ISG20,JUN,KRT34,LAMP3,MX2,OAS1,OAS2,OAS3,OASL,PARP12,PHF11,PLSCR1,SP110,STAT1,STAT2,TDRD7,TMEM158,TNFSF10,UBE2L6
IL1RN		cytokine	Inhibited	-5,270	1,23E-29	ERAP2,GBP1,HERC6,IFI27,IFI44,IFI44L,IFI6,IFIH1,IFIT3,IL8,IRF1 (includes EG:16362),IRF9,ISG20,LAMP3,LGALS9,MX1,MX2,OAS1,OAS2,OAS3,OASL,RARRES1,RSAD2,RTP4,SAMD9,SLC15A3,STAT2,TNFSF10
NKX2-3		transcription regulator	Inhibited	-4,596	5,19E-22	BTG1,DANCR,DDX60,EIF2AK2,FAM46A,GBP1,GBP2 (includes EG:14468),HCP5,HLA-B,HLA-C,HLA-F,IL8,NT5C3,NT5DC2,PARP10,PARP12,PARP14,PARP9,PLSCR1,PRIC285,RTP4,SAMD9,SAMD9L,SERPINE2,SNHG9,SP110,STAT1,STAT2,TMEM158,UBA7,UBE2L6,ZNFX1
SB203580		chemical - kinase inhibitor	Inhibited	-3,167	5,08E-16	ADAMTS1,ADRB2,ANXA1,CCL5,CDH2,CTGF,CYP2J2,EIF2AK2,FYB,GBP2 (includes EG:14468),IFI27,IFI35,IFIT1,IFIT2,IFIT3,IL8,ISG15,ISG20,MX1,MXD1,NQO1,OPTN,RARRES3,STAT1,TIMP3,TNFSF10
KRAS		enzyme	Inhibited	-3,018	2,04E-15	B2M,EIF2AK2,FTH1 (includes EG:14319),IFI6,IFIT1,IFITM1,IFITM2,IL8,IRF1 (includes EG:16362),IRF9,ISG15,LAMB3,MX1,MX2,OAS1,STAT1,STAT2
HGF		growth factor	Inhibited	-2,524	8,99E-13	ADAMTS1,AURKB,BIRC3,BIRC5,CAV1,CCL5,CCNF,CD44,CDC20 (includes EG:107995),CYR61,DTYMK,EBP,ELF3,FOSL1,FOXM1,HBEGF,IL8,ISG15,ISG20,L1CAM,PKMYT1,PLK1,PPAP2B,PTTG1,PVR,S100A9,SFRP1,SGK1,SLC7A1,STC1,TIMP3,TMEM158
GAPDH		enzyme	Inhibited	-3,286	1,06E-12	HLA-C,IFI6,IFIT2,IFITM1,IFITM2,OAS1,OAS2,OAS3,STAT1,UBE2L6,WARS
TAB1		enzyme	Inhibited	-2,024	4,12E-12	BIRC3,CCL5,CFB,GBP1,GBP2 (includes EG:14468),IFIH1,IFIT1,IL8,JUN,TNFSF10
USP18		peptidase	Inhibited	-2,588	1,25E-11	IFI6,IFITM3,IRF1 (includes EG:16362),IRF9,MX1,OAS1,TNFSF10
MYC		transcription regulator	Inhibited	-2,380	1,63E-11	BIRC5,BOP1,CAV1,CD44,CDKN2B,COX6A1,FBL,FOSL1,FOXM1,FTH1 (includes EG:14319),HERC5,HIST1H4A (includes others),HLA-A,HLA-B,HMGA1,IFI35,IFIT1,IL8,IRF9,OAS1,SCPEP1,SFRP1,TRAP1,TXNIP
TGFB1		growth factor	Inhibited	-2,892	2,74E-10	ADAM19,ADORA2B,AKR1C1/AKR1C2,ALDH3A2,ALOX5,BIRC5,CAV1,CCL5,CDC20 (includes EG:107995),CDH2,CDKN2B,CHST3,COL6A1,COL6A2,CTGF,CYR61,ELF3,EPHA2,FTH1 (includes EG:14319),GBP1,GPRC5A,HBEGF,HMGA1,IFI27,IFIH1,IFIT3,IL8,IRF1 (includes EG:16362),JUN,L1CAM,LTBP2,NFKBIA,NOG,PA2G4,PRSS3,SERPINE2,SFRP1,SGK1,SLC2A3,SNAI2,TAGLN,TGFBI,TIMP3,TNFRSF12A,TUBA1A,TXNIP,WNT5B
beta-estradiol		chemical - endogenous mammalian	Inhibited	-2,876	3,38E-10	ADORA1,ANXA1,BCAS1,BIRC5,BOP1,BTG1,CAV1,CCL5,CD24 (human),CD44,CDC20 (includes EG:107995),CDH2,CENPM,CFB,CTGF,CTSL1,CYR61,ELF1,ELF3,FOSL1,GPRC5A,HBEGF,IL8,JUN,KISS1,KRT5,L1CAM,LCN2,LMCD1,MUC1,MXD1,NFKBIA,NUDT1,PA2G4,PKMYT1,SFRP1,SGK1,STC1,TK1,TXNIP,WNT7A
SOCS1		other	Inhibited	-2,371	3,49E-09	IFIT1,IFIT2,IRF1 (includes EG:16362),ISG20,JUN,MUC1,MX1,OAS1,OAS2
TREM1		other	Inhibited	-2,853	4,48E-09	ADORA2B,ADRB2,CCL5,CDKN2B,CFB,FOSL1,GPRC5A,HBEGF,IFIT2,IL8,IRF1 (includes EG:16362),ISG15,LAMP3,OASL,PPAP2B,RHOBTB3,TMEM158
Vegf		group	Inhibited	-2,456	2,84E-08	ADAMTS1,AURKB,BIRC5,CCNF,CD44,CDC20 (includes EG:107995),DTYMK,EBP,FOSL1,FOXM1,HBEGF,IL8,ISG20,PKMYT1,PLK1,PPAP2B,PVR,SFRP1,SGK1,SLC7A1,STC1,TMEM158
2-aminopurine		chemical reagent	Inhibited	-2,414	9,54E-08	IFI6,IFIT1,IFIT2,IL8,ISG15,OAS1
FCER1G		transmembrane receptor	Inhibited	-2,156	1,65E-05	CCL5,IFIT2,IL8,MX1,RSAD2
5-azacytidine		chemical drug	Inhibited	-2,345	2,26E-05	CAV1,CD44,EPHA2,FOSL1,GJB3,HBEGF,IFI6,PTRF,TUBB
FOXM1	-1,643	transcription regulator	Inhibited	-2,415	5,93E-05	AURKB,BIRC5,CAV1,CDC20 (includes EG:107995),FOXM1,PLK1
MAP2K1		kinase	Inhibited	-2,236	7,76E-05	BIRC3,CD44,IL8,ITGB4,JUN,NFKBIA,SERPINE2,SNAI2
fontolizumab		biologic drug	Inhibited	-2,000	1,58E-04	IFI35,ISG15,MX1,RSAD2
PLAG1		transcription regulator	Inhibited	-2,425	3,14E-04	BTN3A2,ETV4,FLNC,KCNJ4,PLEC,TSPAN4
LEP		growth factor	Inhibited	-2,000	4,36E-02	BIRC5,CAV1,JUN,KISS1,TNFSF10
STAT3		transcription regulator		-0,783	8,65E-21	BIRC5,CCL5,CDH2,CFB,CTSL1,EIF2AK2,HERC5,IFI27,IFI35,IFI44,IFI6,IFIH1,IFIT1,IFIT3,IFITM1,IL8,IRF1 (includes EG:16362),ISG15,ISG20,MUC1,MX1,MX2,OAS1,OAS2,OAS3,OASL,PLSCR1,SERPINE2,SGK1,SP110,STAT1,TNFSF10
dexamethasone		chemical drug		-0,683	2,96E-18	ADRB2,AKR1C1/AKR1C2,AKR1C3,ANXA1,BIRC3,BIRC5,BTN3A2,CAV1,CCL5,CD44,CDKN2B,CTGF,CTSL1,CYP2J2,DTYMK,FOSL1,FOXD1,FTH1 (includes EG:14319),GBP1,GBP2 (includes EG:14468),HBEGF,HMGA1,IFIT1,IFIT3,IFITM1,IFITM3,IFNGR1,IL8,IRF1 (includes EG:16362),IRF9,ISG20,ITGB5,JUN,KIFC1,LTBP2,MARCKS,MT1X,MUC1,MX1,NFKBIA,PLEC,PODXL,RARRES3,S100A8,S100A9,S100P,SEC14L1,SERPINE2,SFRP1,SGK1,SLC2A3,SNAI2,STAT1,TAGLN,TGFBI,T…
TCR		complex		1,329	6,51E-16	CCL5,GBP4,HERC5,IFI44,IFI44L,IFI6,IFIH1,IFIT1,IFIT2,IFIT3,IL8,IRF1 (includes EG:16362),ISG15,ISG20,JUN,MX1,MX2,NFKBIA,OAS1,OASL,PA2G4,RSAD2,SLC2A3,STAT1,TNFRSF12A,ZNFX1
decitabine		chemical drug		1,730	4,33E-15	ADRB2,ALOX5,B2M,BIRC3,BTG1,CAV1,CD44,CDH2,CDKN2B,CTGF,EIF2AK2,FLNC,HBEGF,HLA-B,HLA-C,IFI27,IFI35,IFIT2,IFITM1,ISG15,KISS1,MX1,NFKBIA,NQO1,OAS1,RARRES1,RTP4,SAT1,SFN,SFRP1,SGK1,STAT1,TIMP3,WNT7A
CLDN7		other		-0,517	1,91E-12	CTGF,FOSL1,FOXQ1,HLA-B,IFI44,IFI6,IL8,MT1A,MT1X,MT2A,MUC1,MX1,NCOA7,PKMYT1,PQLC3,PRIC285,SYTL2,UBE2L6
TP53 (includes EG:22059)		transcription regulator		1,884	1,91E-12	ADRB2,ALOX5,ANXA1,AURKB,BIRC3,BIRC5,BTG1,CAV1,CD44,CD47,CDC20 (includes EG:107995),CTGF,CYR61,EPHA2,FOSL1,FOXM1,GBP1,HBEGF,HERC5,HLA-B,IL8,IRF9,ISG15,ITGB4,KCNJ4,MX1,NFKBIA,OAS1,PLK1,PODXL,POLD2,PTTG1,RARRES3,SAT1,SERPINE2,SFN,SIVA1,SNAI2,TIMP3,TNFSF10,WWP1
ERBB2		kinase		-1,131	6,34E-12	ADAM19,BIRC5,CCL5,CD47,CDC20 (includes EG:107995),CDKN2B,COL6A1,COL6A2,CTGF,EMP3,ETV4,HIST1H4A (includes others),JUN,LCN2,LTBP2,MUC1,PRR15L,PRSS3,PTRF,S100P,SFRP1,SNAI2,STMN3,TAGLN,TIMP3,TUBA1A,WNT5B
IRF9	2,859	transcription regulator		1,960	7,04E-12	GBP1,IFI27,IFIT3,IFITM1,IL8,ISG15,STAT1,STAT2
MAP3K7 (includes EG:26409)		kinase		-0,968	7,30E-12	BIRC3,CCL5,CFB,GBP1,GBP2 (includes EG:14468),IFIH1,IFIT1,IL8,IRF1 (includes EG:16362),ITGB5,JUN,TNFSF10
butyric acid		chemical - endogenous mammalian		-0,369	2,58E-11	ANXA1,ANXA5,BIRC5,CDC20 (includes EG:107995),COX6A1,DTYMK,EMP3,FOXM1,GBP2 (includes EG:14468),GPRC5A,IFIT1,IFIT3,IFITM1,IFITM2,IL8,IRF1 (includes EG:16362),ITGB5,MT2A,MUC1,NFKBIA,OAS2,S100P,SAT1,SGK1,STAT2,TGFBI,TIMP3
SMARCA4		transcription regulator		1,729	1,02E-10	ATP6V1B1,CD44,CDKN2B,CTGF,EMP3,GBP1,IFI27,IFIT1,IFITM1,IFITM2,IFITM3,IRF1 (includes EG:16362),JUN,MUC1,MXD1,PPAP2B,PTP4A2,SERPINE2,TAGLN,TNFSF10,TUBB
EGFR		kinase		0,900	2,36E-10	ANXA1,BIRC5,BTG1,CAV1,CCL5,CD47,COL6A1,COL6A2,CTGF,IL8,ITGB5,JUN,LCN2,MARCKS,SERPINE2,SFRP1,SNAI2,TXNIP,YPEL5
IL15 (includes EG:16168)		cytokine		-0,005	4,49E-10	ANXA1,BTG1,CCL5,CD44,CTGF,EBP,FYB,GPRC5A,IFI35,IFIT1,IFITM1,IL8,ITGB5,JUN,MICA,MX1,NFKBIA,NUDT1,PA2G4,PKMYT1,PSMB10,PTP4A2,TNFSF10
phorbol myristate acetate		chemical drug		1,016	5,33E-10	ANXA1,AURKB,AXL,BIRC3,BIRC5,CAV1,CCL5,CD44,CDKN2B,CTGF,CYR61,EIF2AK2,FOSL1,FTH1 (includes EG:14319),HBEGF,HIST1H4A (includes others),IFI35,IFNGR1,IL8,IRF1 (includes EG:16362),ISG15,JUN,MICA,MT2A,MUC20,NFKBIA,SLC7A1,SNAI2,STAT1,STC1,TK1,TNFRSF12A,TNFSF10
FOXO3		transcription regulator		1,419	5,66E-10	BIRC5,CDKN2B,CTGF,FOXM1,IL8,IMPDH2,LCN2,MXD1,NFKBIA,PLK1,SGK1,SLC7A1,TNFSF10,TXNIP
IFN TYPE 1		group		1,311	6,21E-10	IFIH1,IFIT1,IRF1 (includes EG:16362),ISG15,RARRES3,STAT1,TNFSF10,UBA7
cycloheximide		chemical reagent		1,452	8,45E-10	B2M,BIRC3,CAV1,CD44,CTGF,CYR61,DTYMK,GBP1,HBEGF,IFIT1,IL8,JUN,NFKBIA,PLK1,PSCA,RSAD2,SIVA1,TK1,TNFSF10
methylselenic acid		chemical reagent			9,12E-10	ADAMTS1,AKR1C1/AKR1C2,ALDH3A2,BIRC3,BIRC5,CD44,CDC20 (includes EG:107995),DTYMK,ELF3,FOXM1,IRF1 (includes EG:16362),ITGB4,ITGB5,JUN,MXD1,NQO1,PLK1,SAT1,SGK1,SNAI2,WNT7A
paclitaxel		chemical drug		-0,956	1,20E-09	ADORA2B,ANXA5,BIRC3,BIRC5,CD44,CDC20 (includes EG:107995),CTGF,EPHA2,FOSL1,HBEGF,HLA-A,IL8,ITGB5,JUN,MUC1,NFKBIA,SAT1,SLC2A3,STC1,TMEM158
TAZ		enzyme			1,29E-09	ADAMTS1,ADRB2,ANXA1,AXL,CAV1,CD44,CDH2,CTGF,CYR61,KRT34,KRT5
CREBBP		transcription regulator		0,194	4,23E-09	B2M,BIRC5,CCL5,CYR61,HLA-B,IL8,IRF1 (includes EG:16362),ISG15,JUN,SERPINE2,TAGLN,TNFSF10
SP1		transcription regulator		0,412	6,25E-09	ALDH3A2,ALOX5,B4GALT5,BIRC5,CAV1,CCL5,CDH2,CDKN2B,CTGF,EIF2AK2,FOSL1,HIST1H4A (includes others),HMGA1,IFITM3,IFNGR1,IL8,IRF1 (includes EG:16362),ITGB5,JUN,KISS1,NFKBIA,STAT1,TNFSF10
SYVN1		transporter		-0,258	6,42E-09	AXL,CD44,EPHA2,GPRC5A,HERC5,HLA-A,HLA-C,IFI44,IFITM2,ITGB4,L1CAM,PODXL,PPAP2B,PTRF,SLC2A3
cisplatin		chemical drug		-0,324	1,38E-08	AKR1C1/AKR1C2,ANXA1,ANXA5,BIRC5,CAV1,CCL5,CDKN2B,CTGF,FNDC3B,FOSL1,HIST1H4A (includes others),IFI6,IFITM1,IL8,ITGB4,JUN,MARCKS,MX1,PLK1,RAB11FIP1,RPS21,SAT1,SUSD2,TNFSF10
mezerein		chemical - endogenous non-mammalian			1,51E-08	HLA-B,IFI6,IFIH1,IFIT1,IRF9,MX1,OAS2
Salmonella enterica serotype abortus equi lipopolysaccharide		chemical toxicant		1,635	1,83E-08	ADORA2B,ADRB2,BIRC3,CCL5,CDKN2B,CFB,FJX1,FOSL1,GBP1,GPRC5A,IFIT2,IRF1 (includes EG:16362),ISG15,LAMP3,NFKBIZ,OASL
HRAS		enzyme		-0,689	3,27E-08	AURKB,B2M,BIRC5,CD24 (human),CD44,CDKN2B,CTGF,FAM213A,FOSL1,FOXD1,HLA-B,IL8,NFKBIA,NQO1,PLK1,TK1,TOX2
SOCS3		other		-1,746	3,39E-08	IFIT1,IFIT2,ISG20,JUN,MX1,OAS1,OAS2
LY294002		chemical - kinase inhibitor		0,515	4,50E-08	ADAMTS1,ADRB2,AKR1C1/AKR1C2,BIRC3,BIRC5,CCL5,CTGF,CYR61,FOSL1,GBP1,HBEGF,HIST1H4A (includes others),IL8,ISG20,JUN,LAMB3,MT2A,MXD1,NFKBIA,NQO1,SFN,SGK1,WNT7A
IL1A		cytokine		1,189	5,25E-08	ADAMTS1,ADORA2B,ALDH3A2,BIRC3,CCL5,CD44,CYR61,GBP1,IL8,LCN2,MT2A,NFKBIA,NFKBIZ,S100A9,TK1
PD98059		chemical - kinase inhibitor		0,711	6,73E-08	ANXA1,ATP6V1B1,BIRC5,CAV1,CCL5,CD44,CDH2,CDKN2B,CTSL1,EMP3,FOSL1,HBEGF,IL8,ITGB5,JUN,MUC1,MXD1,NQO1,PLEC,PRSS3,SNAI2,TXNIP
TERT		enzyme			7,09E-08	B2M,BIRC5,CAV1,CD24 (human),CTGF,FAM213A,FOXD1,HLA-B,IL8,NFKBIA,PSCA,TK1,TOX2
Ras		group		-0,505	1,67E-07	B4GALT5,CAV1,CDKN2B,CTGF,HMGA1,IL8,JUN,SERPINE2,STAT1,STAT2
F2		peptidase		-0,237	1,79E-07	BIRC3,CD44,CTGF,CYR61,DHRS9,FAM46A,FOSL1,HBEGF,HMGA1,IL8,JUN,NCOA7,NFKBIA,SLC2A3,SLC7A1,TNFRSF12A,TNFSF10
CD3		complex		0,094	2,56E-07	ANXA1,BTG1,CCL5,EBP,FBL,FYB,GBP1,GPRC5A,HIST1H2AC,IFI35,IFIT1,IFITM1,IL8,IRF9,ITGB5,JUN,KLK7,MICA,NFKBIA,NUDT1,PA2G4,PKMYT1,PLEC,PTP4A2,SEC14L1,STAT1,TNFSF10
IRF2		transcription regulator			3,12E-07	B2M,GBP1,HIST1H4A (includes others),ISG15,OAS1,PSMB10,TNFSF10
JUN	-1,333	transcription regulator		-0,194	6,68E-07	BIRC3,CTSL1,CYP2J2,FOSL1,FTH1 (includes EG:14319),HLA-B,IL8,ITGB4,JUN,MT2A,NFKBIA,NFKBIZ,NQO1,SNAI2,TK1
ERK		group		-1,359	8,42E-07	ACSL5,CTGF,EIF2AK2,EPHA2,FOSL1,HBEGF,IL8,JUN,LCN2,SFN,SNAI2,STAT1,TUBA1A
cocaine		chemical drug		1,890	8,80E-07	FOSL1,IFIT1,IL8,MX1,OAS1,STAT1,STAT2,TUBB
hydrogen peroxide		chemical - endogenous mammalian		0,269	8,98E-07	AKR1C1/AKR1C2,CAV1,CCNF,DHCR7,EPHA2,FOSL1,HBEGF,IFI6,IFIT2,IL8,JUN,LCN2,MUC1,PTP4A2,RCN1 (includes EG:19672),RIOK3,SNAI2,TAGLN,TSPAN4
FAS		transmembrane receptor		1,033	9,44E-07	BIRC3,BIRC5,CTSL1,GBP1,GBP2 (includes EG:14468),GPNMB,HLA-F,HPS5,IFIT1,IL8,IRF1 (includes EG:16362),JUN,LAMP3,NFKBIA,OPTN,PLEC,PTP4A2,RSAD2,TNFSF10
15-deoxy-delta-12,14 -PGJ 2		chemical - endogenous non-mammalian		0,223	1,13E-06	BIRC3,BIRC5,CCL5,CTGF,FTH1 (includes EG:14319),IL8,JUN,MUC1,MXD1,NQO1,RARRES3,STAT1
doxorubicin		chemical drug		0,413	1,14E-06	BIRC3,BIRC5,BTG1,CD44,CYR61,FOXM1,FTH1 (includes EG:14319),HBEGF,IRF1 (includes EG:16362),JUN,NQO1,PLK1,PTTG1,SFN,TNFSF10
ISG15	2,957	other		-1,997	1,15E-06	IFI6,IFITM3,MX1,OAS1
IGF1		growth factor		0,157	1,15E-06	AKR1C1/AKR1C2,BIRC3,BIRC5,CCL5,CD44,CTGF,IL8,ITGB5,JUN,KISS1,LCN2,NOG,SFN,TK1
1-alpha, 25-dihydroxy vitamin D3		chemical drug		-0,532	1,17E-06	ADAM19,ALOX5,CYR61,HBEGF,IDH1,IFITM1,IL8,JUN,KLK7,LCN2,PTRF,RARRES1,S100A8,S100A9,TK1,TNFSF10,TXNIP
MAPK9		kinase		-0,493	1,46E-06	BIRC3,CAV1,FOSL1,HMGA1,IL8,IRF9,ITGB4,JUN
U0126		chemical - kinase inhibitor		1,153	2,23E-06	ADORA2B,BIRC3,BIRC5,CCL5,CTGF,EPHA2,FOSL1,HBEGF,IL8,ITGB5,JUN,MUC1,S100A9,SGK1,SLC2A3,SNAI2,STC1,TIMP3,TMEM158
IKBKE		kinase		1,690	2,26E-06	BIRC3,CCL5,IFIT1,IFIT2,IL8,NFKBIA
R5020		chemical reagent		-1,342	2,70E-06	BIRC3,HBEGF,IFIT3,MT2A,SGK1,STAT1,TK1,TXNIP
HDAC6		transcription regulator		-1,342	2,93E-06	BIRC5,JUN,LTBP2,NOG,TAGLN,TGFBI
NLRP12		other		1,408	3,42E-06	HLA-A,HLA-B,HLA-C,HLA-F,IL8
PI3K (complex)		complex		1,369	3,83E-06	BIRC5,CDKN2B,CTGF,FOSL1,HBEGF,IFIT1,IL8,LCN2,LTBP2,MT2A,NQO1,TNFSF10
KLF2		transcription regulator		-0,293	4,20E-06	CDH2,CTGF,IL8,ITGB4,ITGB5,LGALS9,MT2A,NFKBIA,NQO1,PPAP2B,STAT1
MAPK10		kinase		0,152	5,22E-06	CD44,IL8,JUN,WNT7A
inosine		chemical - endogenous mammalian		-0,784	5,22E-06	ANXA1,ANXA5,L1CAM,TUBA1A
CEBPA		transcription regulator		-0,397	5,92E-06	ANXA1,BTG1,GBP1,HLA-B,IFI27,IFI6,IL8,ISG15,ITGB5,MT2A,OAS2,S100A9,TNFSF10
camptothecin		chemical toxicant		1,387	6,17E-06	BIRC3,BIRC5,CD47,CTSL1,FNDC3B,GBP2 (includes EG:14468),GPNMB,HBEGF,HLA-A,HLA-B,HLA-C,HLA-F,HPS5,IL8,IRF1 (includes EG:16362),JUN,NFKBIA,OPTN,PLEC,PTP4A2,RSAD2,SAT1,SFN,TGFBI,TMEM158
interferon beta-1a		biologic drug			6,34E-06	COX6A1,FYB,IFI35,IFI6,IFIT1,IRF1 (includes EG:16362),MX1,NDUFB9,NFKBIA,S100A9,STAT1
HDAC3		transcription regulator			7,42E-06	ALOX5,BIRC3,CDH2,IL8,LGALS9,TAGLN
FSH		complex		0,314	7,68E-06	ADAMTS1,ALDH3A2,AXL,CARD10,CDH2,DHCR7,FLNC,GBP1,GPRC5A,ISG20,ITGB5,JUN,MT1X,MT2A,SGK1,STAT1,TK1,TUBA1A
VEGFA		growth factor		-0,468	8,66E-06	ADAMTS1,BIRC5,CAV1,CTGF,CYR61,ETV4,GBP1,HBEGF,IL8,PPAP2B,RASGRP3,SNAI2,STC1
vitamin D		chemical drug		0,000	9,15E-06	BIRC5,CYR61,IFI27,NFKBIA,S100A8,SGK1
CDK1		kinase			9,28E-06	BIRC5,CDC20 (includes EG:107995),HIST1H4A (includes others),JUN
EGF		growth factor		-0,352	9,94E-06	B4GALT5,BIRC5,CD44,CTGF,CYR61,EPHA2,FOSL1,HBEGF,IL8,JUN,MUC1,PLSCR1,PPAP2B,PTTG1,S100A9,SNAI2,STAT1
RAF1		kinase		0,249	1,04E-05	ANXA1,ATP6V1B1,BTG1,CD44,CTSL1,EMP3,HBEGF,ITGB5,MXD1,PLEC,PRSS3,TXNIP,YPEL5
NFKBIA	1,474	other		1,941	1,09E-05	BIRC3,CCL5,ERAP2,IFI6,IL8,IRF1 (includes EG:16362),ISG15,JUN,NFKBIA,SAT1,TNFSF10
AG490		chemical - kinase inhibitor		-1,076	1,09E-05	BIRC3,BIRC5,CCL5,IL8,IRF1 (includes EG:16362),PTTG1,TNFSF10
geldanamycin		chemical - endogenous non-mammalian		-1,567	1,09E-05	BIRC5,GBP1,IFIT2,IL8,IRF1 (includes EG:16362),JUN,STAT1
9-cis-retinoic acid		chemical drug		1,726	1,31E-05	ANXA5,DHRS9,IFNGR1,IRF1 (includes EG:16362),ISG15,KLK7,MUC1,TK1,UBA7,WNT5B
progesterone		chemical - endogenous mammalian		-0,862	1,40E-05	ADAMTS1,ADRB2,CAV1,CDH2,HBEGF,IL8,KRT5,MT2A,MUC1,NFKBIA,SGK1,TIMP3,TNFSF10
CTNNB1		transcription regulator		-1,353	1,44E-05	ALDH3A2,BIRC5,CD44,CDH2,FOSL1,IFITM1,IL8,IMPDH2,JUN,KIFC1,KRT5,L1CAM,RCN1 (includes EG:19672),SFN,SGK1
staurosporine		chemical - kinase inhibitor		-1,545	1,45E-05	ANXA5,CREG1,FOSL1,IFIT2,IL8,ISG15,MICA,NQO1
IFNA17		cytokine		1,982	1,53E-05	EIF2AK2,IFIH1,MX1,RARRES3
IgG		complex		-0,924	1,54E-05	ALDH3B2,B2M,CCL5,DHCR7,GPRC5A,IFITM1,IFITM3,ISG15,KLK7,SLC2A3
Pka		complex		-0,063	1,92E-05	BIRC5,CAV1,CDH2,CTGF,IFI27,IFI6,JUN
JUND		transcription regulator			1,96E-05	CCL5,FOSL1,FTH1 (includes EG:14319),ITGB4,SAT1,TK1
arsenic trioxide		chemical drug		1,687	1,96E-05	DHCR7,EBP,FTH1 (includes EG:14319),IL8,IRF1 (includes EG:16362),MT1X,MT2A,NFKBIA,NQO1,S100A8
FOSL2		transcription regulator		-0,958	2,13E-05	CYP2J2,FOSL1,IL8,ITGB4,TK1
phorbol esters		chemical - other		0,684	2,24E-05	ANXA1,B2M,CD44,CDH2,IL8,JUN,PSCA,TNFSF10
IL6		cytokine		0,628	2,48E-05	ADAMTS1,BIRC5,CCL5,CDC20 (includes EG:107995),CTGF,FOXM1,IFIT1,IFIT2,IFITM3,IL8,IRF1 (includes EG:16362),IRF9,JUN,KIFC1,MUC1,PSMB10,PTTG1,SGK1,TK1
N-Ac-Leu-Leu-norleucinal		chemical - protease inhibitor		-1,198	2,50E-05	CAV1,HLA-A,HLA-B,HLA-C,IL8,NFKBIA,PTTG1
lactacystin		chemical - protease inhibitor		-0,918	2,71E-05	ADRB2,AKR1C1/AKR1C2,CD24 (human),FOSL1,HLA-A,HLA-B,HLA-C,IL8,ITGB4,RPLP0,SAT1
FOSL1	-2,212	transcription regulator		-1,828	2,72E-05	AXL,CYP2J2,IL8,MT2A,SNAI2
TGFB3		growth factor		-1,890	2,84E-05	ADAM19,CDH2,CDKN2B,CYR61,LTBP2,SERPINE2,TIMP3
wortmannin		chemical - kinase inhibitor		0,827	3,19E-05	BIRC5,CCL5,CD44,CTGF,IL8,IRF1 (includes EG:16362),JUN,MT2A,TNFSF10
CpG ODN 2006		chemical reagent		0,987	3,24E-05	BIRC3,CCL5,IFIT1,IL8,NFKBIZ,STAT1
F2RL1		G-protein coupled receptor			3,43E-05	CYR61,HBEGF,IL8,ITGB4,TXNIP
trichostatin A		chemical drug		0,684	3,93E-05	B2M,BTG1,CD44,CDKN2B,CENPM,DTYMK,ELF1,ELF3,IFITM1,IL8,IRF1 (includes EG:16362),NFKBIA,SAT1,SFRP1,SGK1,TAGLN,TIMP3,TK1,TXNIP
Cg		complex		0,049	4,09E-05	ADAMTS1,CDH2,FJX1,IL8,ITGB5,PODXL,PPAP2B,STC1,TMEM158
Akt		group		-0,369	4,42E-05	B4GALT5,BIRC5,CTGF,FOSL1,FOXM1,IL8,JUN,KISS1,LCN2,MUC1
PD 169316		chemical - kinase inhibitor			4,61E-05	BIRC3,BIRC5,TIMP3
Jnk		group		-0,114	4,80E-05	ANXA5,BIRC3,CCL5,CD44,CDH2,CTGF,IL8,JUN,PLSCR1
TP63		transcription regulator		0,379	5,65E-05	ADAMTS1,CDH2,CDKN2B,CYR61,EPHA2,HBEGF,IL8,ITGB4,L1CAM,POLD2,S100A8,SFN,TAGLN
IL1		group		1,965	6,53E-05	ADAMTS1,ADRB2,AKR1C1/AKR1C2,CCL5,CFB,CTSL1,FTH1 (includes EG:14319),IL8,IRF1 (includes EG:16362),JUN,S100A3,SLC2A3,TNFSF10
ESR1		ligand-dependent nuclear receptor		-1,435	6,53E-05	ADORA1,BIRC5,FOXM1,IFI27,IL8,KISS1,NQO1,PRR15L,S100P,SGK1,SNAI2,STAT1,TMOD1
benzyloxycarbonyl-Leu-Leu-Leu aldehyde		chemical - protease inhibitor		0,081	6,55E-05	AKR1C1/AKR1C2,BIRC3,BIRC5,CCL5,CTGF,FOXM1,IL8,JUN,NFKBIA,RPLP0,STAT1,STAT2
Ca2+		chemical - endogenous mammalian		1,534	7,08E-05	CYR61,ELF3,FOSL1,IL8,JUN,KLK7,NFKBIA,S100A9,SGK1,STC1
tributyrin		chemical drug		-0,378	7,16E-05	ADRB2,BIRC3,CTGF,CYR61,GBP1,HBEGF,IL8
IRF3 dimer		complex			9,10E-05	CCL5,IFIT2,ISG15
DDX58		enzyme		1,955	9,28E-05	IFIT1,ISG15,RSAD2,STAT1
PS-1145		chemical - kinase inhibitor		-1,964	9,28E-05	CCL5,IL8,IRF1 (includes EG:16362),NFKBIA
glucocorticoid		chemical drug		-0,378	1,10E-04	ADRB2,ALOX5,ANXA1,IL8,KRT5,MT2A,NFKBIA,SGK1,STC1,TXNIP
TRAF2		enzyme		-0,301	1,11E-04	AURKB,BIRC3,CCL5,IL8,PLK1
AKT1		kinase		0,000	1,18E-04	AKR1C1/AKR1C2,BIRC3,DHCR7,EBP,LCN2,MT2A,SNAI2,TNFSF10
IL10		cytokine		-1,147	1,19E-04	CCL5,CD44,HLA-F,HTATIP2,IFIT2,IL8,IRF1 (includes EG:16362),JUN,LAMP3,MUC1,RARRES1,STAT1,TMEM158
TBK1		kinase		1,989	1,22E-04	CCL5,IFIT1,IFIT2,IL8
CpG ODN 1668		chemical reagent		1,964	1,22E-04	IL8,ISG15,STAT1,STAT2
curcumin		chemical drug		0,948	1,25E-04	ALOX5,AXL,BIRC3,BIRC5,CCL5,CTGF,FOSL1,FTH1 (includes EG:14319),IL8,ITGB4,JUN,NFKBIA,TIMP3
TGFA		growth factor		0,087	1,30E-04	BIRC5,CCL5,CTGF,IL8,LCN2,PTTG1
EP300		transcription regulator		-0,436	1,33E-04	B2M,BIRC5,CDKN2B,HIST1H4A (includes others),HLA-B,IL8,JUN,TK1,TXNIP
sirolimus		chemical drug		0,191	1,39E-04	ANXA5,B2M,BIRC5,COX6A1,EIF2AK2,HLA-B,IDH1,IRF9,NUDT1,PSMA4,RPLP0,RPS21,SFN,SLC2A3
PTGS2		enzyme		1,342	1,44E-04	ANXA1,BIRC3,CCL5,CD44,IL8,ITGB4,TNFSF10
F7		peptidase		-1,013	1,55E-04	CTGF,CYR61,FOSL1,HBEGF,IL8
Stat1-Stat2		complex			1,57E-04	EIF2AK2,IRF1 (includes EG:16362),OAS1
TANK		other			1,57E-04	IFIT1,IL8,RARRES3
ETV4	-1,724	transcription regulator			1,58E-04	B4GALT5,IL8,KRT5,PLEC
IL17R		complex		1,091	2,00E-04	CCL5,IL8,S100A8,S100A9
MAP2K4		kinase		0,283	2,00E-04	CCL5,CD44,IL8,JUN
AGT		growth factor		-1,682	2,21E-04	ADORA2B,CAV1,CCL5,CD44,COL6A1,CTGF,EBP,IL8,JUN,L1CAM,STC1
bisindolylmaleimide I		chemical - kinase inhibitor		-0,640	2,30E-04	BIRC3,CD44,CTGF,IL8,NFKBIA,TNFSF10
raloxifene		chemical drug		0,632	2,31E-04	BCAS1,CCL5,CD24 (human),CTSL1,GPRC5A,JUN,L1CAM,MUC1,STC1,TIMP3
FGF2		growth factor		-1,521	2,32E-04	AKR1B10,BIRC5,CAV1,CTSL1,CYR61,FOSL1,GBP1,HBEGF,JUN,PTTG1,TNFSF10
NPC1		transporter			2,48E-04	CAV1,STAT1,STAT2
FCGR2B		transmembrane receptor			2,48E-04	CCL5,IFI27,MX1
F10		peptidase		-0,927	2,50E-04	CTGF,CYR61,IL8,NFKBIA
gefitinib		chemical drug		-1,000	2,50E-04	BIRC5,FOSL1,IL8,S100A9
NRF1		transcription regulator			2,50E-04	CD47,COX6A1,IL8,PVR
D-glucose		chemical - endogenous mammalian		-0,107	2,65E-04	CTGF,ELF3,HIST1H4A (includes others),IDH1,IL8,JUN,NQO1,PODXL,SGK1,SLC7A1,TK1,TXNIP,WARS
mifepristone		chemical drug		0,216	2,67E-04	ANXA1,CAV1,HBEGF,JUN,MUC1,TIMP3,TK1
PPARG		ligand-dependent nuclear receptor		1,704	2,67E-04	BIRC5,CAV1,CCL5,CTGF,CTSL1,IL8,MUC1,SAT1,TNFSF10
Tgf beta		group		-0,275	2,72E-04	CDKN2B,CTGF,IL8,JUN,MUC1,MXD1,PPAP2B,TAGLN,TGFBI,TIMP3
NR3C1		ligand-dependent nuclear receptor		0,045	2,74E-04	ANXA1,BIRC3,BTG1,CARD10,CCL5,IFI6,IFIH1,IL8,IRF1 (includes EG:16362),JUN,KRT5,NFKBIA,S100P,SGK1,SNAI2,TIMP3,TK1,TNFRSF12A
phosphatidylethanolamine		chemical - endogenous mammalian			2,82E-04	STAT1,STAT2
CYP1A1 (includes EG:13076)		enzyme			2,82E-04	NQO1,UGT1A6
D-mannose		chemical - endogenous mammalian			2,82E-04	IL8,MICA
CCL5	2,354	cytokine		-0,369	2,84E-04	CD44,HMGA1,IL8,PLEC,SGK1,STAT1
P38 MAPK		group		0,098	2,95E-04	ANXA5,BIRC5,CAV1,CCL5,CCNF,CD44,CTGF,IL8,ITGB4,JUN,TNFSF10
etoposide		chemical drug		1,441	3,06E-04	BIRC3,CREG1,FTH1 (includes EG:14319),IFIT2,IL8,IRF1 (includes EG:16362),JUN,TNFSF10
CD24 (human)	1,866	other			3,06E-04	ADRB2,CAV1,EMP3,FOXD1,IL8,ISG20,OASL,RARRES1
mycophenolic acid		chemical drug		-0,378	3,14E-04	ADRB2,BIRC3,CTGF,CYR61,GBP1,HBEGF,IL8
Rb		group			3,21E-04	AURKB,BIRC5,HERC5,PA2G4,PLK1
SP600125		chemical - kinase inhibitor		1,393	3,38E-04	AKR1C3,CD44,CTGF,IL8,ITGB4,ITGB5,JUN,PLEC,PLSCR1
N-acetyl-L-cysteine		chemical drug		-1,334	3,38E-04	ADORA2B,CAV1,CCL5,CTGF,CYR61,HBEGF,IL8,JUN,NQO1
tetrachlorodibenzodioxin		chemical toxicant		1,673	3,40E-04	CCL5,CYR61,IL8,JUN,NQO1,TK1,UGT1A6
ciglitazone		chemical drug		0,391	3,47E-04	CAV1,IL8,JUN,MUC1,MXD1,TNFSF10
thapsigargin		chemical toxicant		0,699	3,68E-04	BIRC3,CAV1,IL8,JUN,NFKBIA,TNFSF10,UBXN4
FH		enzyme			3,68E-04	AKR1C1/AKR1C2,LTBP2,NQO1
SYK		kinase			3,68E-04	CCL5,FOSL1,IL8
APC		enzyme		1,974	3,76E-04	BIRC5,DHRS9,MXD1,SGK1
TICAM1		other		1,953	3,76E-04	CCL5,IFIT1,IFIT2,IL8
brefeldin A		chemical - endogenous non-mammalian		-1,220	3,76E-04	CD44,HLA-A,HLA-B,HLA-C
Lh		complex		0,378	3,98E-04	ADAMTS1,AXL,CARD10,DHCR7,FLNC,GBP1,IL8,ITGB5,SGK1,STAT1,TK1,TUBA1A
actinomycin D		chemical drug		-0,377	3,99E-04	BIRC5,CAV1,CDH2,CTGF,CYR61,FTH1 (includes EG:14319),IL8,IRF1 (includes EG:16362)
nitric oxide		chemical - endogenous mammalian		0,422	4,29E-04	BIRC5,CD44,IL8,JUN,NQO1,SGK1,TK1
IRF8		transcription regulator			4,53E-04	B2M,GBP1,ISG15,OAS1
resveratrol		chemical drug		-1,212	4,72E-04	BIRC3,BIRC5,CCL5,FOSL1,IFIT1,IL8,ISG15,JUN,NFKBIA,NQO1
PGF		growth factor			5,19E-04	ALOX5,BIRC5,IL8
miR-143-3p (and other miRNAs w/seed GAGAUGA)		mature microRNA			5,19E-04	FNDC3B,PLK1,TAGLN
PTGER4		G-protein coupled receptor			5,19E-04	CD44,IL8,S100P
CFTR		ion channel			5,19E-04	CCL5,IL8,NFKBIA
TNFRSF1A		transmembrane receptor		1,991	5,41E-04	BIRC3,CDH2,IL8,NQO1
hemin		chemical - endogenous mammalian		1,953	5,41E-04	AKR1C1/AKR1C2,FTH1 (includes EG:14319),IL8,NQO1
POLR2A		enzyme			5,41E-04	CAV1,IFI6,KISS1,NFKBIA
prostaglandin E2		chemical - endogenous mammalian		1,380	5,44E-04	BIRC3,BIRC5,BTG1,CD44,CTGF,FOSL1,IL8,JUN,NFKBIA,TRAP1
RNA polymerase II		complex			5,45E-04	B2M,HIST1H4A (includes others),IL8,KISS1,NFKBIA,PKMYT1,PRR15L,SFN
IKBKB		kinase		1,671	5,53E-04	BIRC3,IL8,IRF1 (includes EG:16362),ISG15,MX1,NFKBIA
plicamycin		chemical drug		1,195	5,96E-04	AXL,B4GALT5,CTGF,FOXM1,SERPINE2
AR		ligand-dependent nuclear receptor		1,964	6,15E-04	CAV1,CDH2,IMPDH2,ITGB4,MUC1,PSCA,SNAI2,STAT1
SB 216763		chemical toxicant		-0,655	6,41E-04	CTGF,CYR61,IL8,TNFSF10
tamoxifen		chemical drug		0,865	6,52E-04	CYR61,ETV4,IL8,IRF1 (includes EG:16362),JUN,LTBP2,SLC2A3,TAGLN
RARB		ligand-dependent nuclear receptor			6,68E-04	CDKN2B,HLA-C,IL8,STAT1,UBA7
CD 437		chemical drug		-1,554	6,75E-04	CCL5,FTH1 (includes EG:14319),HLA-C,ITM2B,JUN,NDUFB9,NFKBIA,PLP2,PSMA4,S100P,TUBA1A
ERK1/2		group		0,203	6,82E-04	ALOX5,CCL5,CD44,CTGF,HBEGF,IFIT1,IL8,JUN,SGK1
miR-196a-5p (and other miRNAs w/seed AGGUAGU)		mature microRNA			7,05E-04	ANXA1,KRT5,S100A9
KLF5		transcription regulator			7,05E-04	BIRC5,KRT5,TAGLN
sulfasalazine		chemical drug			7,05E-04	IL8,MICA,NFKBIA
RBL2 (includes EG:100331892)		other		1,934	7,15E-04	AURKB,CCNF,KIFC1,PA2G4,PLK1,TEAD4
PRKCA		kinase			7,15E-04	CTGF,JUN,NFKBIA,NQO1,PVR,RHOBTB3
NME1 (includes EG:18102)		kinase			7,45E-04	BOP1,CTGF,FBL,L1CAM,PA2G4
TRAF3		other		0,218	7,53E-04	BIRC3,CCL5,ISG15,NFKBIA
steroid		chemical - endogenous mammalian		0,000	7,53E-04	ANXA1,CCL5,CYR61,KISS1
Pkc(s)		group		-0,000	7,58E-04	CYR61,FOSL1,IL8,JUN,NQO1,PSCA,STC1
prednisolone		chemical drug		0,000	7,77E-04	BTG1,ISG20,RARRES3,SGK1,STAT1,TXNIP
INHBA		growth factor		-1,342	8,21E-04	ADRB2,CD24 (human),CDKN2B,COX6A1,FAM46B,IL8,IRF1 (includes EG:16362),TAGLN
Immunoglobulin		complex		-1,040	8,32E-04	EIF2AK2,IL8,IRF1 (includes EG:16362),NFKBIA,PLSCR1,RSAD2,S100A8,S100A9,SAT1
pervanadate		chemical reagent			8,38E-04	IRF1 (includes EG:16362),NFKBIA
DHX58		enzyme			8,38E-04	IFIH1,RARRES3
Fascin		group			8,38E-04	CTGF,CYR61
MTORC2		complex			8,38E-04	IFIT2,ISG15
PPP1CA		phosphatase			8,38E-04	CDH2,CTGF
ERC1		other			8,38E-04	IL8,NFKBIA
HERC5	1,561	enzyme			8,38E-04	CCL5,IFIT2
tazarotene		chemical drug			8,38E-04	RARRES1,RARRES3
poly dA-dT		chemical reagent			8,38E-04	CCL5,IL8
FOS		transcription regulator			8,65E-04	FOSL1,FTH1 (includes EG:14319),HLA-B,IL8,JUN,MT2A,NQO1
IL17A		cytokine		0,635	9,13E-04	CCL5,CTGF,CYR61,IL8,JUN,NFKBIZ
epigallocatechin-gallate		chemical drug		-1,817	9,17E-04	BIRC5,CCL5,FOSL1,IL8,IRF1 (includes EG:16362),JUN,NFKBIA,TNFSF10
PPRC1		other		0,600	9,20E-04	IL8,KRT34,LAMB3,LCN2,NFKBIZ
SATB1		transcription regulator		0,000	9,23E-04	MT1A,PRIC285,RPLP0,SGK1,UBE2L6,WARS,YPEL5
CDK9		kinase			9,28E-04	CCL5,IL8,NFKBIA
mir-196		microRNA			9,28E-04	ANXA1,KRT5,S100A9
pyruvic acid		chemical - endogenous mammalian			9,28E-04	BIRC5,SLC2A3,TNFSF10
CSF3		cytokine		-0,923	9,84E-04	BIRC3,BIRC5,CD44,ERAP2,IL8,JUN,S100P
NOTCH1		transcription regulator		-1,455	9,87E-04	AKR1C1/AKR1C2,BIRC3,CTGF,CYR61,FOSL1,IL8
S100A6		transporter		-1,000	1,02E-03	ADAMTS1,DHRS9,IL8,STC1
lysophosphatidylcholine		chemical - other			1,02E-03	CCL5,HBEGF,IL8,JUN
PGR		ligand-dependent nuclear receptor		1,220	1,02E-03	AKR1C3,BIRC3,BTG1,CD44,NFKBIA,S100P,STAT1,TK1
vorinostat		chemical drug		-1,091	1,05E-03	BIRC3,BIRC5,CDH2,IRF1 (includes EG:16362),JUN,NFKBIA,TNFSF10
FOXO1		transcription regulator		-0,360	1,08E-03	BIRC3,BIRC5,CDKN2B,CTGF,JUN,SGK1,TNFSF10,TXNIP
Hdac		group		-0,850	1,12E-03	BIRC5,IL8,JUN,MXD1,TXNIP
PI3K (family)		group		-0,140	1,17E-03	BIRC3,CDKN2B,TNFSF10,TXNIP
IFN1@		other			1,19E-03	IFIT3,IRF1 (includes EG:16362),RARRES3
FASN		enzyme			1,19E-03	ALOX5,ETV4,IL8
BCL3		transcription regulator			1,19E-03	CCL5,IL8,IRF1 (includes EG:16362)
sodium chloride		chemical - endogenous mammalian			1,19E-03	CCL5,CTGF,IL8
ilomastat		chemical drug			1,19E-03	CCL5,HBEGF,IL8
fucoidin		chemical reagent			1,19E-03	CCL5,IL8,TNFSF10
carbonyl cyanide m-chlorophenyl hydrazone		chemical toxicant		0,555	1,24E-03	IL8,KRT34,LAMB3,LCN2,NFKBIZ
bortezomib		chemical drug		0,391	1,26E-03	BIRC3,BIRC5,CAV1,CCL5,IL8,MICA,MX1
CD28		other		0,514	1,30E-03	ANXA1,BTG1,FBL,FYB,GBP1,HIST1H2AC,IFITM1,IL8,JUN,MICA,NFKBIA,TNFSF10
retinoid		chemical drug		0,000	1,34E-03	HBEGF,RARRES3,TGFBI,TNFSF10
rottlerin		chemical toxicant		-0,512	1,36E-03	BIRC3,BIRC5,IL8,JUN,PLSCR1
EDN1		cytokine		-1,241	1,40E-03	ADAM19,ANXA1,ANXA5,CDH2,CTGF,IL8,JUN,TIMP3
methylprednisolone		chemical drug		0,816	1,43E-03	ANXA1,B2M,GJB3,ITGB5,KLK7,SLC2A3
Nfat (family)		group		0,128	1,43E-03	CYR61,DHRS9,HBEGF,IL8,NCOA7,SLC7A1
HDAC1		transcription regulator			1,43E-03	CCL5,CD44,IL8,ITGB4,LCN2,TAGLN
REL		transcription regulator		1,091	1,49E-03	B2M,BIRC5,IL8,JUN,NFKBIA
histamine		chemical - endogenous mammalian		0,038	1,49E-03	BIRC5,CCL5,HBEGF,IL8,JUN
SMAD1		transcription regulator			1,50E-03	CDKN2B,CTGF,IRF1 (includes EG:16362)
MXI1		transcription regulator			1,50E-03	FOXM1,IMPDH2,SLC7A1
gossypol		chemical toxicant			1,50E-03	BIRC5,IL8,SAT1
CD40		transmembrane receptor		1,422	1,62E-03	BIRC3,BIRC5,CCL5,IL8,IRF1 (includes EG:16362),JUN,PSMB10,TNFSF10
alefacept		biologic drug		-1,153	1,63E-03	AKR1C3,CCL5,IL8,STAT1,STAT2
glutamine		chemical - endogenous mammalian			1,63E-03	AKR1C1/AKR1C2,IDH1,IL8,NFKBIA,WARS
nystatin		chemical drug			1,66E-03	IL8,LCN2
chitinase		group			1,66E-03	CCL5,IL8
ISGF3		complex			1,66E-03	ISG15,RSAD2
BLVRA		enzyme			1,66E-03	JUN,TNFSF10
TAF9		transcription regulator			1,66E-03	IL8,IRF1 (includes EG:16362)
SCAVENGER RECEPTOR CLASS A		group			1,66E-03	CCL5,IL8
PI3		other			1,66E-03	IL8,NFKBIA
RGCC		other			1,66E-03	CDH2,SNAI2
IL12RB1		transmembrane receptor			1,66E-03	IFI6,OAS2
tosyllysine chloromethyl ketone		chemical - protease inhibitor			1,66E-03	IRF1 (includes EG:16362),NFKBIA
VHL		other			1,69E-03	CAV1,CDH2,CTGF,FTH1 (includes EG:14319),IFITM3,TAGLN,TNFSF10
TGFBR2		kinase			1,76E-03	ADORA2B,BIRC5,JUN,SLC2A3,TAGLN,TXNIP
PDGF BB		complex		-1,446	1,80E-03	ADRB2,CD44,CTGF,CYR61,IL8,JUN,SAT1,SGK1,SLC2A3
GC-GCR dimer		complex			1,85E-03	ADRB2,ANXA1,NFKBIA
F3		transmembrane receptor			1,85E-03	CTGF,CYR61,IL8
MAP3K8		kinase			1,85E-03	BIRC3,IL8,JUN
sodium orthovanadate		chemical reagent			1,85E-03	IFIT2,IL8,NFKBIA
sphingosine-1-phosphate		chemical - endogenous mammalian		-0,068	1,95E-03	CCL5,CTGF,IL8,TAGLN
dimethyl sulfoxide		chemical drug			1,95E-03	ALOX5,IL8,JUN,LCN2
MYCN		transcription regulator		-0,012	2,13E-03	B2M,BIRC5,CAV1,CTGF,HLA-A,HMGA1,RPLP0,TAGLN,TMEM109,TUBB
TCF4		transcription regulator			2,19E-03	BIRC5,CDKN2B,JUN,SGK1
calcipotriene		chemical drug			2,25E-03	FOSL1,IL8,JUN
TWIST2		transcription regulator			2,25E-03	CD44,CDH2,SNAI2
IRF6		transcription regulator			2,25E-03	CDH2,IL8,LCN2
CXCL12		other		0,049	2,26E-03	AXL,CD44,CD47,IL8,ITGB4,JUN,MARCKS,TNFSF10
caffeic acid phenethyl ester		chemical toxicant		-0,785	2,44E-03	BIRC3,CD44,FTH1 (includes EG:14319),IL8,NFKBIA,NQO1
Sn50 peptide		chemical toxicant		-1,154	2,45E-03	BIRC3,BIRC5,CTGF,IL8
CHUK		kinase			2,45E-03	IL8,NFKBIA,PLK1,TK1
chloropromazine		chemical drug			2,45E-03	DHCR7,SLC2A3,TAGLN,TMEM140
FN1 (includes EG:100005469)		enzyme		1,199	2,47E-03	BIRC3,BIRC5,CCL5,DLGAP4,GJB3,IL8,NFKBIA
forskolin		chemical toxicant		0,107	2,61E-03	CARD10,CD44,CTGF,DHCR7,FLNC,GBP1,ITGB5,JUN,SGK1,STAT1,STC1,TK1,TUBA1A,TXNIP
S100A9	3,266	other			2,70E-03	IL8,S100A8,S100A9
thalidomide		chemical drug			2,70E-03	BIRC3,CAV1,IL8
vitamin K2		chemical drug			2,70E-03	AKR1C1/AKR1C2,CD24 (human),COL6A1
IFN ALPHA RECEPTOR		complex			2,73E-03	MICA,MX1
GLIS1		transcription regulator			2,73E-03	KLK7,S100A9
MAP3K3		kinase			2,73E-03	IL8,JUN
PIAS2		transcription regulator			2,73E-03	CDKN2B,IRF1 (includes EG:16362)
RFXAP		transcription regulator			2,73E-03	B2M,HLA-B
MAD2L2		enzyme			2,73E-03	CDH2,SNAI2
PCBP2		other			2,73E-03	STAT1,STAT2
RFXANK		transcription regulator			2,73E-03	HLA-A,HLA-B
dacarbazine		chemical drug			2,73E-03	CCL5,IL8
poly(U)RNA		chemical reagent			2,73E-03	IL8,MX1
rebamipide		chemical drug			2,73E-03	IL8,MUC1
sodium arsenite		chemical toxicant		-0,152	2,73E-03	BIRC5,FTH1 (includes EG:14319),JUN,TNFSF10
MAPK3		kinase			2,73E-03	B4GALT5,FOSL1,IL8,JUN
pyrrolidine dithiocarbamate		chemical reagent		-1,411	2,89E-03	ANXA1,BIRC3,CTGF,IL8,IRF1 (includes EG:16362)
Mapk		group			2,89E-03	CTGF,IL8,JUN,SNAI2,STAT1
cerivastatin		chemical drug			2,89E-03	IL8,ITGB4,JUN,S100A8,S100A9
LDL		complex		-1,970	2,91E-03	CCL5,CTGF,CYP2J2,IFIT2,IFITM1,IL8,JUN,LAMB3,MX1
medroxyprogesterone acetate		chemical drug		0,298	3,11E-03	BIRC5,CCL5,CD44,CYR61,JUN,SGK1
SBDS		other			3,11E-03	AKR1C1/AKR1C2,AKR1C3,CTGF,MT2A,PTBP3,SNAI2
KITLG		growth factor		0,391	3,12E-03	ALOX5,BIRC5,CDKN2B,IL8,SNAI2
fluticasone		chemical drug			3,19E-03	CCL5,CFB,IL8
dacinostat		chemical drug			3,19E-03	BIRC5,ELF3,TK1
ARHGDIG		other			3,19E-03	ANXA1,HIST1H4A (includes others),MARCKS
HIF1A		transcription regulator		-0,228	3,36E-03	ADAMTS1,BIRC5,CAV1,CDH2,CYR61,HIST1H2AC,HIST1H4A (includes others),IL8,L1CAM,MUC1
androgen		chemical - other		1,982	3,60E-03	AKR1C3,CD44,FOSL1,JUN,PSCA
tanespimycin		chemical drug		-0,728	3,70E-03	BIRC3,BIRC5,CAV1,CDKN2B,IL8,JUN
CpG oligonucleotide		chemical drug		1,000	3,70E-03	IFI27,IFI6,IL8,TNFSF10
SMAD7		transcription regulator			3,70E-03	CDKN2B,COL6A1,NFKBIA,TAGLN
APP		other		1,618	3,74E-03	CCL5,CD44,CDH2,HMGA1,IL8,ISG20,JUN,PLK1,S100A8,TAGLN,TNFSF10
2-methoxyestradiol		chemical - endogenous mammalian			3,75E-03	CAV1,ITGB5,MUC1
TNFSF12		cytokine			3,75E-03	CCL5,IL8,TNFRSF12A
KAT2B		transcription regulator			3,75E-03	B2M,HLA-B,ISG15
temozolomide		chemical drug			3,75E-03	CCL5,IL8,NFKBIA
tert-butyl-hydroquinone		chemical reagent		0,556	3,87E-03	AKR1C1/AKR1C2,FOSL1,FTH1 (includes EG:14319),JUN,NQO1
ginsenoside Rb1		chemical - endogenous non-mammalian			4,05E-03	HBEGF,IL8
LRRC26		other			4,05E-03	IL8,PRSS3
DDX17		enzyme			4,05E-03	FOSL1,JUN
TEAD4	-1,796	transcription regulator			4,05E-03	CTGF,JUN
Cdk		group			4,05E-03	CCL5,IL8
WNT2		cytokine			4,05E-03	BIRC5,TK1
TAF4B		transcription regulator			4,05E-03	IRF1 (includes EG:16362),NFKBIA
PROK1		growth factor			4,05E-03	CTGF,IL8
VIM		other			4,05E-03	AXL,ITGB4
DDX5		enzyme			4,05E-03	FOSL1,JUN
DEK		transcription regulator			4,05E-03	BIRC3,IL8
gliotoxin		chemical toxicant			4,05E-03	BIRC3,BIRC5
tetrandrine		chemical drug			4,05E-03	BIRC5,JUN
SFTPA1		transporter		1,342	4,14E-03	ADRB2,AKR1C1/AKR1C2,CTGF,CYR61,HBEGF
TFAP2A		transcription regulator			4,14E-03	BIRC3,KISS1,KRT5,MT2A,PODXL
CSF2		cytokine		0,771	4,20E-03	ALOX5,BIRC5,CD24 (human),CDKN2B,HBEGF,IL8,ITGB5,NFKBIA,SGK1
KIT		kinase			4,35E-03	BIRC5,SNAI2,STAT1
trabectedin		chemical drug			4,35E-03	HIST1H4A (includes others),SAT1,TK1
ceramide		chemical - endogenous mammalian			4,35E-03	IL8,JUN,SFRP1
troglitazone		chemical drug		-0,889	4,36E-03	BIRC3,BIRC5,CAV1,GBP2 (includes EG:14468),IL8,JUN,MUC1,NFKBIA,PLEC,UGT1A6
SP3		transcription regulator		1,131	4,41E-03	BIRC5,CDH2,EIF2AK2,FOSL1,JUN,KISS1,STAT1
AHR		ligand-dependent nuclear receptor		1,067	4,43E-03	CCL5,IRF1 (includes EG:16362),JUN,NQO1,UGT1A6
MAPK8		kinase		0,447	4,43E-03	B4GALT5,BIRC3,CDH2,IL8,JUN
Sb202190		chemical - kinase inhibitor		-0,870	4,74E-03	BIRC5,CTGF,IFIT1,IL8,SGK1
miR-17-5p (and other miRNAs w/seed AAAGUGC)		mature microRNA		-1,165	4,88E-03	BIRC5,IL8,MICA,MYLIP
26s Proteasome		complex			4,88E-03	FOSL1,IFI35,IL8,TNFSF10
PCDH11X/PCDH11Y		other			5,02E-03	CD44,FOSL1,JUN
CIITA		transcription regulator			5,02E-03	B2M,HLA-A,HLA-B
SPHK1		kinase			5,02E-03	CCL5,CTGF,JUN
EGR1		transcription regulator		-0,152	5,06E-03	CD44,FOSL1,IL8,JUN,SGK1
RUNX2		transcription regulator		0,000	5,39E-03	BIRC5,IL8,ITGB4,SNAI2,TAGLN
IL28A		other			5,61E-03	IFIT1,MX1
CYLD		transcription regulator			5,61E-03	IL8,JUN
SLC5A8		transporter			5,61E-03	BIRC5,TNFSF10
LBP		transporter			5,61E-03	IFIT1,IL8
TNFRSF12A	-1,442	other			5,61E-03	CCL5,IL8
PLA2G2A		enzyme			5,61E-03	CD44,IL8
TNFSF15		cytokine			5,61E-03	BIRC3,IL8
polyamines		chemical - endogenous non-mammalian			5,61E-03	CD44,SAT1
manidipine		chemical drug			5,61E-03	IL8,JUN
folic acid		chemical - endogenous mammalian			5,61E-03	IFI27,IFI6
NfkB-RelA		complex			5,74E-03	CCL5,IL8,NFKBIA
cis-urocanic acid		chemical drug			5,74E-03	ADAMTS1,AKR1C1/AKR1C2,IL8
IL32		other			5,74E-03	EIF2AK2,IL8,MX1
semaxinib		chemical drug			5,74E-03	CD24 (human),LCN2,S100P
TP73		transcription regulator		-0,503	6,23E-03	BIRC5,EPHA2,ITGB4,KCNJ4,POLD2,SAT1,SFN,SNAI2
IL12 (family)		group		1,961	6,29E-03	CCL5,IRF1 (includes EG:16362),NFKBIZ,STAT1
RBM5		other		-0,450	6,29E-03	ANXA1,BIRC3,IFITM3,ISG15
CHI3L1		enzyme			6,52E-03	COL6A1,COL6A2,TMEM158
MUC1	1,700	transcription regulator			6,52E-03	IL8,NFKBIA,SNAI2
TRADD		other			6,52E-03	IL8,IRF1 (includes EG:16362),NFKBIA
pimagedine		chemical drug			6,52E-03	HBEGF,IL8,TNFSF10
mitomycin C		chemical drug			6,52E-03	BIRC5,IL8,JUN
caffeine		chemical drug			6,52E-03	FOXM1,IL8,MICA
KDM5B		transcription regulator		0,816	6,56E-03	CAV1,FJX1,ISG15,MT1X,SAT1,SPTSSA
ERBB3		kinase		0,000	6,82E-03	CD47,COL6A1,MICA,SFRP1
leukotriene D4		chemical - endogenous mammalian		-0,594	6,82E-03	ADAMTS1,CYR61,HBEGF,IL8
lysophosphatidic acid		chemical - other		-0,757	6,82E-03	CTGF,CYR61,IL8,JUN
NFE2L2		transcription regulator			6,88E-03	FTH1 (includes EG:14319),IL8,NQO1,SAT1,UGT1A6
FOXO4		transcription regulator			7,36E-03	CDKN2B,CTGF,SGK1
CXCR4		G-protein coupled receptor			7,36E-03	CDH2,IL8,TNFSF10
CUX1		transcription regulator			7,36E-03	HIST1H4A (includes others),HLA-B,KISS1
CTGF	-1,855	growth factor			7,36E-03	BIRC5,PODXL,TIMP3
NFKB2		transcription regulator			7,36E-03	BIRC3,CCL5,IL8
S-nitrosoglutathione		chemical toxicant			7,36E-03	CCL5,NFKBIA,NQO1
PTH		other			7,37E-03	ADAMTS1,CTGF,JUN,STC1
BMP7		growth factor			7,37E-03	ADORA1,BIRC5,IL8,NOG
motexafin gadolinium		chemical drug			7,40E-03	MT1X,MT2A
GAS6		growth factor			7,40E-03	AXL,CYR61
TF		transporter			7,40E-03	CCL5,IL8
miR-30a-3p (and other miRNAs w/seed UUUCAGU)		mature microRNA			7,40E-03	CYR61,TUBA1A
PIK3CG		kinase			7,40E-03	TK1,TNFSF10
PIAS3		transcription regulator			7,40E-03	CDKN2B,FTH1 (includes EG:14319)
MAPK7		kinase			7,40E-03	CDH2,JUN
APEX1		enzyme			7,40E-03	ALOX5,FTH1 (includes EG:14319)
TAF6 (includes EG:21343)		transcription regulator			7,40E-03	IRF1 (includes EG:16362),JUN
MAP3K11		kinase			7,40E-03	BIRC5,IL8
PD 168393		chemical - kinase inhibitor			7,40E-03	CCL5,IL8
D609		chemical reagent			7,40E-03	IL8,JUN
butylated hydroxyanisol		chemical toxicant			7,40E-03	IRF1 (includes EG:16362),JUN
aplidine		biologic drug			7,40E-03	FOSL1,JUN
TNFRSF8		transmembrane receptor		0,414	7,95E-03	GBP1,GBP2 (includes EG:14468),IL8,TNFSF10
3-deazaneplanocin		chemical drug		-1,183	7,95E-03	ANXA8L2 (includes others),GPNMB,LAMB3,TIMP3
PRL		cytokine			7,95E-03	CAV1,IRF1 (includes EG:16362),KRT5,STAT1
CD14		transmembrane receptor			8,26E-03	CCL5,IFIT1,IL8
TGFBR1		kinase			8,26E-03	CTGF,ITGB5,TAGLN
methylnitronitrosoguanidine		chemical toxicant			8,26E-03	BTG1,IRF1 (includes EG:16362),TNFSF10
okadaic acid		chemical toxicant		-0,371	8,56E-03	ANXA1,IL8,JUN,TK1
miR-146a-5p (and other miRNAs w/seed GAGAACU)		mature microRNA		0,277	8,65E-03	COL13A1,IL8,NFIX,PA2G4,STAT1
miR-16-5p (and other miRNAs w/seed AGCAGCA)		mature microRNA		1,294	9,10E-03	FNDC3B,HERC6,HMGA1,JUN,PLK1,SERPINE2,SLC7A1,TMEM109
ZAP70		kinase		0,218	9,20E-03	ANXA1,KLK7,PLEC,SEC14L1
fatty acid		chemical - endogenous mammalian			9,20E-03	IL8,MICA,NFKBIA,S100A8
SOX11		transcription regulator			9,22E-03	CD24 (human),LGALS9,TUBA1A
NFYC		transcription regulator			9,22E-03	FTH1 (includes EG:14319),PTTG1,SGK1
ATF1 (includes EG:100040260)		transcription regulator			9,22E-03	FOSL1,FTH1 (includes EG:14319),HLA-B
SNAI2	-1,613	transcription regulator			9,22E-03	ITGB4,L1CAM,MUC1
4-phenylbutyric acid		chemical - endogenous mammalian			9,22E-03	HLA-A,IL8,YPEL5
oxaliplatin		chemical drug			9,22E-03	BIRC5,SAT1,STAT1
15(S)-HETE		chemical - endogenous mammalian			9,40E-03	FOSL1,JUN
calpain		complex			9,40E-03	CCL5,NFKBIA
JUN/JUNB/JUND		group			9,40E-03	FOSL1,JUN
STK17A		kinase			9,40E-03	MT1X,NUDT1
SLC9A3R1		other			9,40E-03	CCL5,SNAI2
RNF216		other			9,40E-03	IFIT1,ISG15
IKBKG		kinase			9,40E-03	IL8,TNFSF10
MZF1		transcription regulator			9,40E-03	AXL,CDH2
NPC2 (includes EG:10577)		other			9,40E-03	STAT1,STAT2
PNPT1		enzyme			9,40E-03	CCL5,IL8
FASLG		cytokine			9,40E-03	FTH1 (includes EG:14319),IL8
K-252		chemical - kinase inhibitor			9,40E-03	IL8,JUN
SR 144528		chemical reagent			9,40E-03	IL8,NFKBIA
N1,N11-diethylnorspermine		chemical drug			9,40E-03	BIRC5,SAT1
HNF4A		transcription regulator			9,64E-03	ADRB2,AKR1C1/AKR1C2,AKR1C3,ANXA5,BPGM,BTG1,CAV1,CYP2J2,EBP,ELF3,EPHA2,FAM46A,HIST1H2BD,HIST1H4A (includes others),HLA-B,HLA-F,HPS5,IFITM2,IFNGR1,JUN,LCN2,MT1X,MT2A,OAS3,PARP9,PHPT1,PLSCR1,PODXL,RAB11A,RIOK3,S100A9,SGK1,SLC44A1,SNAI2,SPATS2L,SPTSSA,STAT1,TAX1BP1,TMEM123 (includes EG:114908),TMEM140,TMEM59,TXNIP,ZNRD1
Pdgf (complex)		complex		-1,227	9,87E-03	CAV1,CD44,JUN,TIMP3
IL8	1,721	cytokine			9,87E-03	ANXA1,CD44,IL8,NFKBIA
TNFSF11		cytokine			9,87E-03	CCL5,IL8,NFKBIA,STAT1
RARRES3	4,121	enzyme			1,02E-02	CCL5,IFIT1,ISG15
ATF3		transcription regulator			1,02E-02	CCL5,JUN,MT2A
sulforafan		chemical drug		1,109	1,06E-02	AKR1C1/AKR1C2,BIRC5,IL8,NQO1
WT1		transcription regulator			1,06E-02	CTGF,HBEGF,PODXL,SNAI2
Histone h3		group			1,11E-02	B2M,CDKN2B,IL8,NFKBIA,SFRP1,SPATS2L,TNFSF10
MTOR		kinase			1,12E-02	BIRC5,IRF1 (includes EG:16362),OAS1,STAT1,TK1,TNFSF10
MAX		transcription regulator			1,13E-02	CDKN2B,FTH1 (includes EG:14319),HMGA1,TXNIP
MYD88		other			1,13E-02	CCL5,IL8,JUN,NFKBIZ
THPO		cytokine			1,13E-02	AURKB,BIRC5,CD44
JUNB		transcription regulator			1,13E-02	FOSL1,FTH1 (includes EG:14319),ITGB4
ARNT		transcription regulator			1,13E-02	CAV1,NQO1,UGT1A6
MED1 (includes EG:19014)		transcription regulator			1,13E-02	BOP1,DTYMK,NFKBIA
SERPINF1		other			1,13E-02	CTGF,IL8,TNFSF10
SSRP1		other			1,13E-02	HIST1H2AC,IFITM1,TAGLN
BRAF		enzyme			1,13E-02	BIRC3,IL8,SERPINE2
amphotericin B		chemical drug			1,16E-02	IL8,LCN2
CP-55940		chemical reagent			1,16E-02	IL8,NFKBIA
AIMP1		cytokine			1,16E-02	CCL5,IL8
miR-19b-3p (and other miRNAs w/seed GUGCAAA)		mature microRNA			1,16E-02	BIRC5,CTGF
LTF		peptidase			1,16E-02	CCL5,TK1
TFAP2B		transcription regulator			1,16E-02	KISS1,MT2A
CYP2J2	1,772	enzyme			1,16E-02	CD44,CYP2J2
1,2-dithiol-3-thione		chemical reagent			1,16E-02	AKR1B10,NQO1
infliximab		biologic drug		0,000	1,21E-02	ADAM19,IL8,MT1X,NFKBIA
nitroprusside		chemical drug			1,25E-02	BIRC5,CAV1,IFNGR1
romidepsin		biologic drug			1,25E-02	CDKN2B,MICA,TIMP3
2-cyano-3,12-dioxoolean-1,9-dien-28-oic acid		chemical drug			1,25E-02	FTH1 (includes EG:14319),NFKBIA,NQO1
NR4A1		ligand-dependent nuclear receptor			1,29E-02	AKR1C1/AKR1C2,BPGM,NFKBIA,TNFSF10
pirinixic acid		chemical toxicant		1,709	1,31E-02	AKR1B10,AKR1C3,CYP2J2,IL8,NFKBIA
CDKN2A		transcription regulator		0,896	1,32E-02	AURKB,BIRC5,CTGF,GPRC5A,PLK1,TK1
SMAD3		transcription regulator		-1,218	1,37E-02	CDKN2B,COL6A1,CTGF,ITGB5,TIMP3
3M-011		chemical reagent			1,37E-02	IL8,MX1,STAT1
CDH1		other			1,37E-02	FOSL1,JUN,SNAI2
zinc		chemical drug			1,37E-02	MT1A,MT2A,NFKBIA
E2F1		transcription regulator		-1,000	1,40E-02	AURKB,BIRC5,EIF2AK2,FOXM1,HIST1H2AC,HIST1H4A (includes others),NFKBIA,PA2G4,TK1,TRAP1
leukotriene B4		chemical - endogenous mammalian			1,41E-02	IL8,JUN
CaMKII		complex			1,41E-02	BIRC3,CD44
Tnf receptor		group			1,41E-02	CTGF,IL8
RFX5		transcription regulator			1,41E-02	B2M,HLA-B
CLEC11A		growth factor			1,41E-02	ALOX5,BIRC5
green tea polyphenol		chemical drug			1,41E-02	CAV1,JUN
paraquat		chemical toxicant			1,41E-02	CTGF,IL8
zoledronic acid		chemical drug			1,41E-02	CYR61,IL8
estrogen		chemical drug		-1,671	1,46E-02	AXL,CTGF,CYR61,HBEGF,JUN,LCN2,PTTG1
IFI16		transcription regulator		0,762	1,55E-02	CCL5,IL8,NFKBIA,STAT2
miR-302d-3p (and other miRNAs w/seed AAGUGCU)		mature microRNA		0,490	1,57E-02	CD24 (human),CD44,MARCH4,MICA,SEPT2
Nr1h		group			1,63E-02	CAV1,CCL5,IL8
PRKCE		kinase			1,63E-02	BIRC5,CAV1,IL8
silibinin		chemical drug			1,63E-02	BIRC5,NFKBIA,SNAI2
salicylic acid		chemical drug			1,63E-02	CTGF,IL8,TNFSF10
cigarette smoke		chemical toxicant		-0,113	1,64E-02	FOSL1,IL8,JUN,STAT1
ETS1		transcription regulator			1,66E-02	B4GALT5,CTGF,FOXD1,NQO1,PVR,RHOBTB3
NFkB (family)		group			1,67E-02	IL8,TNFSF10
perhexiline		chemical drug			1,67E-02	SLC2A3,TAGLN
STAT1/3/5 dimer		complex			1,67E-02	MT2A,TIMP3
lymphotoxin-alpha1-beta2		complex			1,67E-02	CCL5,IL8
FBN1		other			1,67E-02	CTGF,TIMP3
NFIX	-1,279	transcription regulator			1,67E-02	IL8,NFIX
XIAP		enzyme			1,67E-02	BIRC5,IL8
HOXA5		transcription regulator			1,67E-02	IL8,SAT1
PTTG1	-1,480	transcription regulator			1,67E-02	CD44,CDH2
acetaminophen		chemical drug			1,67E-02	JUN,NQO1
tranilast		chemical drug			1,67E-02	IL8,TXNIP
W7		chemical reagent			1,67E-02	BIRC3,IL8
probucol		chemical drug			1,67E-02	CTGF,PSMA4
TGAL copolymer		chemical drug			1,67E-02	CCL5,IL8
auranofin		chemical drug			1,67E-02	IL8,NQO1
oxysterol		chemical - endogenous non-mammalian			1,67E-02	CAV1,IL8
sangivamycin		chemical - endogenous non-mammalian			1,68E-02	JUN
hypoxanthine		chemical - endogenous mammalian			1,68E-02	IL8
adenine		chemical - endogenous mammalian			1,68E-02	IL8
SB 220025		chemical - kinase inhibitor			1,68E-02	IL8
1,4-glucan		chemical - endogenous mammalian			1,68E-02	IL8
colfosceril palmitate		chemical - endogenous mammalian			1,68E-02	IL8
ABLIM2		other			1,68E-02	TAGLN
ARRDC3		other			1,68E-02	ADRB2
LTB4R/LTB4R2		group			1,68E-02	IL8
Rsk		group			1,68E-02	IL8
Rab5		group			1,68E-02	ADRB2
Egfr-Erbb2		complex			1,68E-02	IL8
tacedinaline		chemical drug			1,68E-02	ELF3
G-Actin		group			1,68E-02	JUN
CpG 10101		chemical drug			1,68E-02	STAT1
NF279		chemical reagent			1,68E-02	IL8
CACTIN		other			1,68E-02	CCL5
IRF2BPL		other			1,68E-02	KISS1
EPB42		transporter			1,68E-02	CD47
MREB-BF		other			1,68E-02	MT2A
ACTA2		other			1,68E-02	CTGF
LPHN2		G-protein coupled receptor			1,68E-02	ADRB2
GNL3L		other			1,68E-02	ADRB2
ABLIM3		other			1,68E-02	TAGLN
FBXO44		other			1,68E-02	ADRB2
SNORD21		other			1,68E-02	HLA-C
PRG3		other			1,68E-02	IL8
GGN		other			1,68E-02	ADRB2
NLRP10		other			1,68E-02	ALOX5
ZNF433		other			1,68E-02	ALOX5
ARHGAP24		other			1,68E-02	ITGB4
ABRA		transcription regulator			1,68E-02	TAGLN
ZNF184		other			1,68E-02	S100A9
GGT7		enzyme			1,68E-02	ADRB2
KIF26B		other			1,68E-02	NQO1
DPP3		peptidase			1,68E-02	NQO1
SLC39A13		transporter			1,68E-02	MT1A
FANK1		transcription regulator			1,68E-02	JUN
PACS2		other			1,68E-02	HLA-C
rimantadine		chemical drug			1,68E-02	IL8
Eif2		complex			1,68E-02	EIF2AK2
STAT-1/2		group			1,68E-02	TNFSF10
Hnp alpha		group			1,68E-02	IL8
JDP2		transcription regulator			1,68E-02	JUN
PMF1		transcription regulator			1,68E-02	SAT1
AP1M1		transporter			1,68E-02	HLA-A
HDAC10		transcription regulator			1,68E-02	TXNIP
CSRP3		other			1,68E-02	TXNIP
SRRM1		other			1,68E-02	CD44
SNAPC5		transcription regulator			1,68E-02	ADRB2
TRPM2		ion channel			1,68E-02	IL8
PLA2G1B		enzyme			1,68E-02	IL8
HABP2		peptidase			1,68E-02	IL8
RGS6		enzyme			1,68E-02	TK1
ACP1 (includes EG:11431)		phosphatase			1,68E-02	EPHA2
CSH1/CSH2		other			1,68E-02	FOXM1
NPIP (includes others)		other			1,68E-02	ADRB2
KSR2		kinase			1,68E-02	IL8
PRPF4		other			1,68E-02	CCL5
miR-302d-5p (and other miRNAs w/seed CUUUAAC)		mature microRNA			1,68E-02	BIRC5
miR-381 (and other miRNAs w/seed AUACAAG)		mature microRNA			1,68E-02	BIRC5
mir-154		microRNA			1,68E-02	BIRC5
miR-292-3p (and other miRNAs w/seed AGUGCCG)		mature microRNA			1,68E-02	BIRC5
miR-181a-1-3p (and other miRNAs w/seed CCAUCGA)		mature microRNA			1,68E-02	BIRC5
MEF2BNB-MEF2B		transcription regulator			1,68E-02	JUN
ncRNA-a6		other			1,68E-02	SNAI2
TRIM63		enzyme			1,68E-02	HIST1H4A (includes others)
NTN1		other			1,68E-02	L1CAM
XAF1		other			1,68E-02	BIRC5
CKAP4		other			1,68E-02	CTGF
IFI30		enzyme			1,68E-02	HLA-A
MEP1A		peptidase			1,68E-02	IL8
HSD17B4		enzyme			1,68E-02	ALOX5
TONSL		transcription regulator			1,68E-02	CCL5
TUBB3		other			1,68E-02	ANXA5
FDPS		enzyme			1,68E-02	ADRB2
MMP8		peptidase			1,68E-02	S100A8
TRPC6		ion channel			1,68E-02	MX1
DMAP1		transcription regulator			1,68E-02	TK1
LAT2		other			1,68E-02	IL8
PELI2		other			1,68E-02	IL8
ENTPD1		enzyme			1,68E-02	IL8
CRTC1		transcription regulator			1,68E-02	NQO1
ACTB		other			1,68E-02	IFI6
ANGPTL4		other			1,68E-02	STAT1
IL28RA		transmembrane receptor			1,68E-02	MX1
CAMKK2		kinase			1,68E-02	ADRB2
BCL2A1		other			1,68E-02	IL8
COPS6		other			1,68E-02	SFN
beractant		chemical drug			1,68E-02	IL8
sulfamethoxazole/trimethoprim		chemical drug			1,68E-02	IL8
asbestos		chemical toxicant			1,68E-02	IL8
hydroxyl radical		chemical toxicant			1,68E-02	CAV1
amsacrine		chemical drug			1,68E-02	JUN
BB-2116		chemical - protease inhibitor			1,68E-02	HBEGF
L-threo-safingol		chemical drug			1,68E-02	IL8
2,4-dichlorobenzamil		chemical reagent			1,68E-02	CTGF
potassium iodide		chemical drug			1,68E-02	IL8
boric acid		chemical drug			1,68E-02	MUC1
actinomycin		chemical - endogenous non-mammalian			1,68E-02	PSCA
Z-YVAD-FMK		chemical reagent			1,68E-02	IL8
(des-Arg10,Leu9)-kallidin		chemical reagent			1,68E-02	CTGF
buserelin		chemical drug			1,68E-02	ANXA5
tetrahydropalmatine		chemical - endogenous non-mammalian			1,68E-02	IL8
D-lysergic acid diethylamide		chemical drug			1,68E-02	SGK1
fumagillin		chemical - endogenous non-mammalian			1,68E-02	CAV1
poractant alfa		chemical drug			1,68E-02	IL8
dapsone		chemical drug			1,68E-02	IL8
E64		chemical - endogenous non-mammalian			1,68E-02	TNFSF10
KB-R7785		chemical - protease inhibitor			1,68E-02	HBEGF
OSU8-1		chemical - protease inhibitor			1,68E-02	HBEGF
lactulose		chemical - endogenous mammalian			1,68E-02	IL8
beta-tocopherol		chemical - endogenous mammalian			1,68E-02	CTGF
V2+		chemical toxicant			1,68E-02	IL8
ferric citrate		chemical drug			1,68E-02	FTH1 (includes EG:14319)
metribolone		chemical reagent		1,755	1,72E-02	ADAMTS1,B2M,CDKN2B,ITGB4,S100P,SAT1
HIC1		transcription regulator		1,935	1,74E-02	ADORA2B,ADRB2,EPHA2,PLEC
CD44	-1,938	enzyme			1,77E-02	ADRB2,BIRC5,JUN
isoproterenol		chemical drug			1,77E-02	ADRB2,FOSL1,JUN
CEBPB (includes EG:1051)		transcription regulator		0,132	1,79E-02	CCL5,CDKN2B,IL8,IRF9,LCN2,SGK1
TLR4		transmembrane receptor			1,80E-02	CCL5,IL8,LCN2,MX1,TNFSF10
NRAS (includes EG:18176)		enzyme			1,84E-02	CCL5,CDC20 (includes EG:107995),FOXM1,IFIT1
3M-001		chemical drug			1,92E-02	IL8,MX1,STAT1
SMAD2		transcription regulator			1,92E-02	CDKN2B,CTGF,TIMP3
MAP2K6		kinase			1,92E-02	IFIT2,IL8,JUN
quercetin		chemical drug		-1,000	1,94E-02	BIRC5,CAV1,IL8,JUN
ATP-gamma-S		chemical reagent			1,94E-02	BTG1,IL8,TRAP1,WARS
prostaglandin A1		chemical - endogenous non-mammalian			1,95E-02	IL8,NFKBIA
1'-acetoxychavicol acetate		chemical reagent			1,95E-02	BIRC3,BIRC5
IFNW1		cytokine			1,95E-02	IFIH1,RARRES3
GLI3		transcription regulator			1,95E-02	PVR,SFRP1
MAP3K14		kinase			1,95E-02	IL8,TNFSF10
bisindolylmaleimide		chemical - kinase inhibitor			1,95E-02	CTGF,IL8
vanadate		chemical - other			1,95E-02	IL8,JUN
miR-30c-5p (and other miRNAs w/seed GUAAACA)		mature microRNA		-0,447	1,96E-02	IDH1,JUN,NT5C3,SLC7A1,TMEM59
tacrolimus		chemical drug		-1,400	1,96E-02	CCL5,IL8,NFKBIA,PA2G4,TNFRSF12A
ritonavir		chemical drug			1,99E-02	DHCR7,GBP2 (includes EG:14468),IL8,PLEC,TMEM140,UGT1A6
WNT5A		cytokine			2,08E-02	IL8,IRF1 (includes EG:16362),KISS1
ADIPOQ		other			2,08E-02	CTGF,HBEGF,IL8
nifedipine		chemical drug			2,08E-02	BIRC5,CTSL1,SGK1
lonafarnib		chemical drug			2,25E-02	BIRC3,BIRC5
Smad2/3-Smad4		complex			2,25E-02	CDKN2B,ITGB5
KNG1		other			2,25E-02	CTGF,IL8
miR-128 (and other miRNAs w/seed CACAGUG)		mature microRNA			2,25E-02	ADORA2B,TXNIP
FCGR2A		transmembrane receptor			2,25E-02	CCL5,IL8
amiodarone		chemical drug			2,25E-02	SLC2A3,TAGLN
arotinoid acid		chemical toxicant			2,25E-02	RARRES1,TK1
thioridazine		chemical drug			2,25E-02	SLC2A3,TAGLN
IL2		cytokine		-0,791	2,25E-02	BIRC3,CARD10,CCL5,CD44,ELF1,IL8,ISG20,JUN,MX1,PLK1,TNFRSF12A,TNFSF10
valproic acid		chemical drug			2,28E-02	BIRC5,CD44,CENPM,ELF1,JUN,MICA
peptidoglycan		chemical - endogenous non-mammalian		1,921	2,39E-02	CCL5,IL8,S100A8,S100A9
C5		cytokine		1,184	2,39E-02	CCL5,IL8,NFIX,NFKBIA
reactive oxygen species		chemical toxicant			2,39E-02	CCL5,CTGF,IL8,JUN
E. coli lipopolysaccharide		chemical - endogenous non-mammalian			2,41E-02	CCL5,IL8,MX1
Ap1		complex		-0,659	2,50E-02	FOSL1,IL8,JUN,MT2A,NOG
dextran sulfate		chemical drug			2,57E-02	CCL5,IL8
RORA		ligand-dependent nuclear receptor			2,57E-02	IL8,NFKBIA
mir-27		microRNA			2,57E-02	BIRC5,PKMYT1
PRKCZ		kinase			2,57E-02	IL8,JUN
PTGER2		G-protein coupled receptor			2,57E-02	IL8,TIMP3
ZEB1		transcription regulator			2,57E-02	CDKN2B,ITGB4
imipramine		chemical drug			2,57E-02	SLC2A3,TAGLN
Ro41-5253		chemical reagent			2,57E-02	IFNGR1,IRF1 (includes EG:16362)
4-hydroxynonenal		chemical toxicant			2,57E-02	AKR1C1/AKR1C2,CTGF
S-(2,3-bispalmitoyloxypropyl)-cysteine-GDPKHPKSF		chemical reagent			2,57E-02	CCL5,IL8
ethidium		chemical toxicant			2,57E-02	CTGF,CYR61
MAP2K1/2		group			2,58E-02	CTGF,FOSL1,JUN
ATF2		transcription regulator			2,58E-02	IL8,JUN,MT2A
CDKN1A		kinase			2,67E-02	AURKB,BIRC5,CDC20 (includes EG:107995),CTGF,CYR61,FOXM1,PLK1
nicotine		chemical drug		-0,666	2,70E-02	BIRC5,CD44,CTGF,IL8,STAT1
HDAC2		transcription regulator			2,76E-02	ALOX5,IL8,TAGLN
tyrphostin AG 1478		chemical - kinase inhibitor			2,76E-02	CAV1,IL8,PTTG1
A23187		chemical reagent		1,125	2,76E-02	IL8,JUN,TNFSF10,UBXN4
rifampin		chemical drug			2,77E-02	AKR1C1/AKR1C2,CD24 (human),COL6A1,GBP2 (includes EG:14468),PLEC,UGT1A6
Smad		complex			2,90E-02	CDKN2B,CTGF
GRP		growth factor			2,90E-02	IL8,JUN
C3		peptidase			2,90E-02	CCL5,IL8
EGTA		chemical reagent			2,90E-02	BIRC3,IL8
exenatide		biologic drug			2,90E-02	CTGF,TXNIP
amino acids		chemical - endogenous mammalian			2,90E-02	JUN,SLC7A1
methyl 2-cyano-3,12-dioxoolean-1,9-dien-28-oate		chemical drug			2,90E-02	BIRC3,BIRC5
simvastatin		chemical drug			2,90E-02	BIRC5,CYR61,IL8,ITGB4,NFKBIA
Notch		group			2,95E-02	BIRC5,CDKN2B,TAGLN
SPP1 (includes EG:100359743)		cytokine			2,95E-02	CCL5,CD44,IL8
SRF		transcription regulator			3,01E-02	CTGF,FOSL1,JUN,LMCD1,TAGLN
SPI1 (includes EG:20375)		transcription regulator			3,03E-02	FTH1 (includes EG:14319),IRF9,ISG15,JUN
miR-483-3p (miRNAs w/seed CACUCCU)		mature microRNA			3,14E-02	FAM213A,SLC7A1,TACC1
Fibrin		complex			3,25E-02	IL8,TAGLN
RUNX3		transcription regulator			3,25E-02	IL8,SNAI2
ALB		transporter			3,25E-02	CCL5,IL8
IL-17f dimer		complex			3,25E-02	CCL5,LCN2
S100A8	4,078	other			3,25E-02	IL8,S100A8
amitriptyline		chemical drug			3,25E-02	SLC2A3,TAGLN
lipoarabinomannan		chemical - endogenous non-mammalian			3,25E-02	IL8,IRF1 (includes EG:16362)
TLR7		transmembrane receptor		1,165	3,32E-02	CCL5,CD44,IL8,NFKBIA
pioglitazone		chemical drug			3,32E-02	CAV1,CTGF,IL8,MUC1
6-mercaptopurine		chemical - endogenous mammalian			3,34E-02	TNFSF10
PD158780		chemical - kinase inhibitor			3,34E-02	HBEGF
loganin		chemical - endogenous non-mammalian			3,34E-02	CTGF
2-hydroxyestradiol		chemical - endogenous mammalian			3,34E-02	NQO1
asialo GM1 ganglioside		chemical - endogenous mammalian			3,34E-02	IL8
CD300LF		other			3,34E-02	IL8
COL17A1		other			3,34E-02	IL8
Diphtheria Toxin		chemical reagent			3,34E-02	HBEGF
Cyclin B		group			3,34E-02	BIRC5
Alp		group			3,34E-02	LCN2
JAK1/2		group			3,34E-02	EIF2AK2
triclosan		chemical drug			3,34E-02	JUN
NIK		group			3,34E-02	IL8
RAR-RXR		complex			3,34E-02	IRF1 (includes EG:16362)
DEFA1 (includes others)		other			3,34E-02	IL8
RNF187		enzyme			3,34E-02	JUN
IRF3-IRF7		complex			3,34E-02	CCL5
SENP7		peptidase			3,34E-02	IL8
IPCS-BF		other			3,34E-02	IRF1 (includes EG:16362)
SQSTM1		transcription regulator			3,34E-02	NQO1
ADRM1		other			3,34E-02	NFKBIA
TMEM9B		other			3,34E-02	IL8
DKK3		cytokine			3,34E-02	CDKN2B
DUOX1		enzyme			3,34E-02	IL8
KLHL2		transporter			3,34E-02	JUN
P2RY6		G-protein coupled receptor			3,34E-02	IL8
NKRF		transcription regulator			3,34E-02	IL8
SENP5		peptidase			3,34E-02	IL8
POU6F1		transcription regulator			3,34E-02	TMEM59
CYSLTR2		G-protein coupled receptor			3,34E-02	IL8
Aldosterone-MR dimer		complex			3,34E-02	SGK1
AFAP1L2		other			3,34E-02	IL8
WDR5		enzyme			3,34E-02	CDH2
pycnogenols		chemical drug			3,34E-02	IL8
CDH3		other			3,34E-02	CDH2
CHGA		other			3,34E-02	BIRC5
Atf		group			3,34E-02	JUN
CHFR		enzyme			3,34E-02	PLK1
AR-12		chemical - kinase inhibitor			3,34E-02	LCN2
TCF21		transcription regulator			3,34E-02	KISS1
TAP1		transporter			3,34E-02	HLA-A
OAS1	3,401	enzyme			3,34E-02	IRF1 (includes EG:16362)
TRA2B		other			3,34E-02	NQO1
MARCH8		enzyme			3,34E-02	CD44
DUSP16		phosphatase			3,34E-02	IRF1 (includes EG:16362)
MED14		transcription regulator			3,34E-02	ISG15
CBX1		transcription regulator			3,34E-02	BIRC5
HMGCR		enzyme			3,34E-02	BIRC5
UBA1		enzyme			3,34E-02	BIRC3
mir-124		microRNA			3,34E-02	SNAI2
TPPP3		other			3,34E-02	ADRB2
MAPK15		kinase			3,34E-02	JUN
MAFG		transcription regulator			3,34E-02	NQO1
CCL21		cytokine			3,34E-02	IL8
NUBP1		other			3,34E-02	FTH1 (includes EG:14319)
FTL		enzyme			3,34E-02	FTH1 (includes EG:14319)
APOA2		transporter			3,34E-02	IL8
KCNMA1		ion channel			3,34E-02	IL8
MED23		transcription regulator			3,34E-02	KISS1
CBX8		other			3,34E-02	CDKN2B
IFIH1	2,487	enzyme			3,34E-02	ISG15
TPSD1		peptidase			3,34E-02	IL8
EID2		other			3,34E-02	CDKN2B
IAPP		other			3,34E-02	TK1
BCAN		other			3,34E-02	CDH2
NDRG2		other			3,34E-02	CD24 (human)
FOLR1		transporter			3,34E-02	CAV1
PDIA3		peptidase			3,34E-02	CD24 (human)
CHRM4		G-protein coupled receptor			3,34E-02	ITGB5
TRAF7		enzyme			3,34E-02	JUN
USP19		peptidase			3,34E-02	BIRC3
AFP		transporter			3,34E-02	TNFRSF12A
BMX		kinase			3,34E-02	IL8
SENP6		peptidase			3,34E-02	IL8
IL18BP		other			3,34E-02	IL8
VCP		enzyme			3,34E-02	IL8
FGF18		growth factor			3,34E-02	NOG
HLA-B	5,139	transmembrane receptor			3,34E-02	OAS2
ENC1		peptidase			3,34E-02	NQO1
CD99		other			3,34E-02	CAV1
BCL10		transcription regulator			3,34E-02	IL8
MED6 (includes EG:10001)		transcription regulator			3,34E-02	IFIT2
CFL1		other			3,34E-02	JUN
FRAT1		other			3,34E-02	JUN
ANP32A		other			3,34E-02	TK1
RHCE/RHD		transporter			3,34E-02	CD47
PNRC1		other			3,34E-02	TK1
IL36A		cytokine			3,34E-02	IL8
SIRPA		phosphatase			3,34E-02	IL8
LRP5		transmembrane receptor			3,34E-02	ADRB2
CNTFR		transmembrane receptor			3,34E-02	IL8
1-methylpropyl-2-imidazolyl disulfide		chemical drug			3,34E-02	SAT1
R59949		chemical - kinase inhibitor			3,34E-02	IL8
marimastat		chemical drug			3,34E-02	HBEGF
filipin		chemical - endogenous non-mammalian			3,34E-02	IL8
lansoprazole		chemical drug			3,34E-02	IL8
atenolol		chemical drug			3,34E-02	B2M
hydroquinone		chemical - endogenous mammalian			3,34E-02	JUN
hydralazine		chemical drug			3,34E-02	MICA
sepiapterin		chemical - endogenous mammalian			3,34E-02	LCN2
BIBX1522		chemical - kinase inhibitor			3,34E-02	IL8
trimetazidine		chemical drug			3,34E-02	CTGF
3-nitrobenzanthrone		chemical toxicant			3,34E-02	NQO1
benzo(a)pyrene-7,8-dione		chemical toxicant			3,34E-02	AKR1C1/AKR1C2
KT5720		chemical - kinase inhibitor			3,34E-02	NFKBIA
catechol		chemical - endogenous mammalian			3,34E-02	JUN
calcium chloride		chemical drug			3,34E-02	STC1
nickel subsulfide		chemical toxicant			3,34E-02	IL8
ferric chloride		chemical toxicant			3,34E-02	FTH1 (includes EG:14319)
indole		chemical - endogenous mammalian			3,34E-02	IL8
epoxyeicosatrienoic acid		chemical - other			3,34E-02	ALOX5
Gm-csf		group			3,35E-02	BIRC5,IL8,LAMP3
RBL1		other			3,35E-02	AURKB,PA2G4,PLK1
MAP2K7		kinase			3,35E-02	BIRC3,CCL5,IL8
bucladesine		chemical toxicant		1,471	3,47E-02	ANXA1,CD44,CDH2,IL8,JUN
ethanol		chemical - endogenous mammalian		0,000	3,47E-02	ALOX5,CCL5,IL8,JUN,KISS1
NRG1 (includes EG:3084)		growth factor		-0,747	3,52E-02	CTGF,CYR61,EPHA2,HMGA1,IL8,ITGB5
etanercept		biologic drug			3,62E-02	IL8,STAT1
ROCK2		kinase			3,62E-02	IL8,S100A8
AGER		transmembrane receptor			3,62E-02	IFIT1,IL8
DUSP1		phosphatase			3,62E-02	IL8,JUN
PLG		peptidase			3,62E-02	CAV1,CYR61
PRDM1		transcription regulator			3,62E-02	PSMB10,RSAD2
BACH1		transcription regulator			3,62E-02	FTH1 (includes EG:14319),NQO1
di(2-ethylhexyl) phthalate		chemical toxicant			3,62E-02	IL8,JUN
beta-naphthoflavone		chemical toxicant			3,62E-02	AKR1C1/AKR1C2,NQO1
fisetin		chemical toxicant			3,62E-02	BIRC3,BIRC5
cyclosporin A		biologic drug		-1,673	3,63E-02	CCL5,IL8,MICA,NFKBIA,PA2G4,TAGLN,TNFRSF12A,TNFSF10
ATM		kinase			3,77E-02	IL8,IRF1 (includes EG:16362),MICA
TLR9		transmembrane receptor			3,77E-02	CCL5,IL8,TNFSF10
IRF4		transcription regulator			3,77E-02	B2M,GBP1,ISG15,OAS1
hydrocortisone		chemical - endogenous mammalian		0,000	3,93E-02	GBP1,IL8,NFKBIA,TUBB
VitaminD3-VDR-RXR		complex			3,99E-02	CCL5,COL13A1,MXD1
CpG ODN 2216		chemical reagent			4,00E-02	STAT1,TNFSF10
uric acid		chemical - endogenous mammalian			4,00E-02	CCL5,IL8
Hsp70		group			4,00E-02	IL8,NFKBIA
E2F5		transcription regulator			4,00E-02	AURKB,PA2G4
LPL		enzyme			4,00E-02	GBP1,IL8
SMARCA2		transcription regulator			4,00E-02	CD44,TAGLN
H-7		chemical - kinase inhibitor			4,00E-02	IFIT2,ISG15
miR-145-5p (and other miRNAs w/seed UCCAGUU)		mature microRNA			4,21E-02	LOC100130009,MUC1,TAGLN
RAC1		enzyme			4,21E-02	CTGF,JUN,SNAI2
Fgf		group			4,40E-02	JUN,STAT1
choline fenofibrate		chemical drug			4,40E-02	CAV1,NFKBIA
miR-211-5p (and other miRNAs w/seed UCCCUUU)		mature microRNA			4,40E-02	AURKB,ITGB4
STAT5B		transcription regulator			4,40E-02	IRF1 (includes EG:16362),WARS
niacinamide		chemical - endogenous mammalian			4,40E-02	IL8,IRF1 (includes EG:16362)
fluvastatin		chemical drug			4,40E-02	IL8,TNFSF10
zVAD-FMK		chemical - protease inhibitor			4,40E-02	ANXA5,BIRC3
sterol		chemical - endogenous mammalian			4,40E-02	EBP,IDH1
CDX2		transcription regulator			4,45E-02	CAV1,DHRS9,JUN
E2F4		transcription regulator			4,52E-02	AURKB,HIST1H2AC,PLK1,PLSCR1,PTTG1,TEAD4,TK1
PPARA		ligand-dependent nuclear receptor			4,60E-02	ALDH3A2,CTSL1,NFKBIA,SAT1
LIF		cytokine			4,69E-02	IL8,IRF1 (includes EG:16362),JUN
triamcinolone acetonide		chemical drug		0,956	4,74E-02	CD44,COL13A1,MT1X,MT2A,NFKBIA,RHOBTB3,TXNIP
GLI1		transcription regulator		-0,006	4,79E-02	CD24 (human),FOXM1,PVR,S100A9,SFRP1
SUPT16H		transcription regulator			4,81E-02	HIST1H2AC,IFITM1
NTRK2		kinase			4,81E-02	CDKN2B,TNFSF10
ACVRL1		kinase			4,81E-02	IL8,STAT1
Y 27632		chemical drug			4,81E-02	CTGF,TAGLN
ERBB4		kinase			4,93E-02	SERPINE2,SFRP1,TIMP3
FANCC		other			4,93E-02	IFI44L,MX1,OAS1
thioguanine		chemical drug			4,97E-02	TNFSF10
sorbitol		chemical - endogenous mammalian			4,97E-02	SGK1
1L-6-hydroxymethyl-chiro-inositol 2-(R)-2-O-methyl-3-O-octadecylcarbonate		chemical - kinase inhibitor			4,97E-02	MT2A
tannic acid		chemical toxicant			4,97E-02	CFB
[Lys15,Arg16,Leu27]VIP(1-7)GRF(8-27)		chemical reagent			4,97E-02	IL8
ixabepilone		chemical drug			4,97E-02	BIRC5
dienogest		chemical drug			4,97E-02	IL8
tyrosine kinase		group			4,97E-02	CD44
Fgfr		group			4,97E-02	BIRC5
Dexamethasone-GR		complex			4,97E-02	SGK1
Il3r		complex			4,97E-02	IL8
GALNT6		enzyme			4,97E-02	CDH2
PRR7		other			4,97E-02	JUN
ZNF300		other			4,97E-02	IL8
MTF1 (includes EG:17764)		transcription regulator			4,97E-02	MT2A
NFKBID		other			4,97E-02	CDH2
GALNT3		enzyme			4,97E-02	CDH2
SARM1 (includes EG:23098)		transmembrane receptor			4,97E-02	CCL5
IL26		cytokine			4,97E-02	IL8
P-TEFb		complex			4,97E-02	IL8
Ap1 gamma		group			4,97E-02	HLA-A
YM155		chemical drug			4,97E-02	BIRC5
2-(1H-indazol-4-yl)-6-(4-methanesulfonylpiperazin-1-ylmethyl)-4-morpholin-4-ylthieno(3,2-d)pyrimidine		chemical drug			4,97E-02	IL8
FLII		other			4,97E-02	IL8
ABCC1		transporter			4,97E-02	NQO1
Betacatenin/TCF		complex			4,97E-02	JUN
PRKD2		kinase			4,97E-02	IL8
PSMC3		transcription regulator			4,97E-02	FOSL1
SLC25A4		transporter			4,97E-02	BIRC3
ARTN		growth factor			4,97E-02	CD24 (human)
GNLY		other			4,97E-02	CCL5
PRLH		cytokine			4,97E-02	IL8
RALB		enzyme			4,97E-02	BIRC5
PGRMC1		transmembrane receptor			4,97E-02	LCN2
miR-515-3p (and other miRNAs w/seed AGUGCCU)		mature microRNA			4,97E-02	BTG1
miR-328b-3p (and other miRNAs w/seed UGGCCCU)		mature microRNA			4,97E-02	CD44
miR-199a-3p (and other miRNAs w/seed CAGUAGU)		mature microRNA			4,97E-02	CD44
miR-326 (and other miRNAs w/seed CUCUGGG)		mature microRNA			4,97E-02	CD47
SFRP4		transmembrane receptor			4,97E-02	BIRC5
IL1R2		transmembrane receptor			4,97E-02	IL8
PROS1		other			4,97E-02	IL8
HSPB3		other			4,97E-02	IL8
MLLT3		other			4,97E-02	SGK1
TSC22D1		transcription regulator			4,97E-02	IL8
CBX5		transcription regulator			4,97E-02	BIRC5
HDAC9		transcription regulator			4,97E-02	JUN
SRSF1		other			4,97E-02	BIRC5
ELK4		transcription regulator			4,97E-02	FOSL1
PLA2G4A		enzyme			4,97E-02	IL8
FUT7		enzyme			4,97E-02	CD24 (human)
FTMT		enzyme			4,97E-02	FTH1 (includes EG:14319)
OTUD7B		peptidase			4,97E-02	IL8
KHDRBS1		transcription regulator			4,97E-02	CD44
DDX3X		enzyme			4,97E-02	CCL5
HSPB6		other			4,97E-02	IL8
STRAP		other			4,97E-02	JUN
LMNA		other			4,97E-02	STAT1
N4BP1		other			4,97E-02	JUN
RANBP9		other			4,97E-02	JUN
AP2A1		transporter			4,97E-02	MT2A
LPAR2		G-protein coupled receptor			4,97E-02	IL8
IGBP1		phosphatase			4,97E-02	IRF1 (includes EG:16362)
FKBP5		enzyme			4,97E-02	S100P
CAMK2G		kinase			4,97E-02	BIRC3
MAD2L1		other			4,97E-02	PTTG1
SMPD1		enzyme			4,97E-02	CCL5
RALA		enzyme			4,97E-02	CD24 (human)
ABCB7		transporter			4,97E-02	FTH1 (includes EG:14319)
HBB		transporter			4,97E-02	IL8
IL15RA		transmembrane receptor			4,97E-02	IL8
DDB1		other			4,97E-02	STAT1
IL20RA		transmembrane receptor			4,97E-02	IL8
ADAM15		peptidase			4,97E-02	CD44
PPP5C		phosphatase			4,97E-02	SGK1
TNFRSF10B		transmembrane receptor			4,97E-02	IL8
PIK3CD		kinase			4,97E-02	IL8
phenylacetic acid		chemical - endogenous mammalian			4,97E-02	HLA-A
silica		chemical toxicant			4,97E-02	IL8
2,2'-dipyridyl		chemical toxicant			4,97E-02	FTH1 (includes EG:14319)
atrasentan		chemical drug			4,97E-02	BIRC5
TPCA-1		chemical - kinase inhibitor			4,97E-02	IL8
SD-282		chemical - kinase inhibitor			4,97E-02	IL8
pirfenidone		chemical drug			4,97E-02	CTGF
butylated hydroxytoluene		chemical toxicant			4,97E-02	JUN
crocidolite asbestos		chemical toxicant			4,97E-02	FOSL1
ethacrynic acid		chemical drug			4,97E-02	AKR1C1/AKR1C2
tetracycline		chemical drug			4,97E-02	CD24 (human)
praziquantel		chemical drug			4,97E-02	IL8
salsalate		chemical drug			4,97E-02	NFKBIA
4-methylcatechol		chemical - endogenous mammalian			4,97E-02	JUN
phloretin		chemical - endogenous non-mammalian			4,97E-02	TXNIP
magnesium sulfate		chemical drug			4,97E-02	NFKBIA
hydrogen sulfide		chemical - endogenous mammalian			4,97E-02	IL8
retinaldehyde		chemical - endogenous mammalian			4,97E-02	CD44
TAPI		chemical - protease inhibitor			4,97E-02	IL8
palmitoyl-Cys((RS)-2,3-di(palmitoyloxy)-propyl)-Ala-Gly-OH		chemical reagent			4,97E-02	IL8
bisindolylmaleimide II		chemical - kinase inhibitor			4,97E-02	JUN
sanguinarine		chemical - endogenous non-mammalian			4,97E-02	BIRC5
pyrogallol		chemical toxicant			4,97E-02	JUN
lauric acid		chemical - endogenous mammalian			4,97E-02	IL8
8-oxo-7-hydrodeoxyguanosine		chemical - endogenous mammalian			4,97E-02	IL8
iodixanol		chemical drug			4,97E-02	LCN2
L-homocysteine		chemical - endogenous mammalian			4,97E-02	IL8
Vi capsular polysaccharide		chemical drug			4,97E-02	IL8
aurothioglucose		chemical drug			4,97E-02	NQO1
danazol		chemical drug			4,97E-02	IL8
Zn2+		chemical - endogenous mammalian			4,97E-02	MT2A
